# Supplementary material for: Freely Available Training Videos for Suicide Prevention: Scoping Review
Source: JMIR Ment Health. 2023 Nov 3;10:e48404. doi: 10.2196/48404 (PMC10656652; doi:10.2196/48404)
Supplement: Multimedia Appendix 2 [file mental_v10i1e48404_app2.xlsx]

## Sheet: videos
Title	Description	Link	Length (MIN)
"Look, Listen, Link" - Youth Suicide Prevention Program	This video was developed by Youth Suicide Prevention Program of Washington State; to be used in conjunction with middle school health curriculum. For more information, go to: www.yspp.org	https://www.youtube.com/watch?v=9yrwt5gG9zg	10
#Let&#39;s Talk - World Suicide Prevention Day	An event on the occasion of World Suicide Prevention Day. On board we have 2 guests speakers. Ms. Madhuri Dadia (Safe Space) and Ms. Sunitha ...	https://www.youtube.com/watch?v=p5Gtn6rTba8	152
&#39;Suicide Prevention&#39; A Webinar followed by a Panel Discussion	The Department of Psychology at St. Joseph's College (Autonomous) organized an online seminar followed by a panel discussion on the topic of Suicide ...	https://www.youtube.com/watch?v=P9xaDT1TuDU	139
[WEBINAR] Suicide in the Workplace	Hosted by Dan Reidenberg, Managing Director, National Council for Suicide Prevention; Executive Director, SAVE (Suicide Awareness Voices of Education) ...	https://www.youtube.com/watch?v=JBWu2u9bp4E	54
2015-05-27 14.01 School Resources Webinar Series with Jennifer Waltz on Non-Suicidal Self-Injury	Jennifer Waltz, a Curriculum and Instruction Professor at the University of Montana joins the webinar to present on non-suicidal self-injury in adolescents and possible interventions.	https://vimeo.com/129116322	59
2016 03 16 13 00 Zero Suicide Prevention Webinar	Description.	https://www.youtube.com/watch?v=KVNMM-Vbpak	14
2016-09-28 11.07 Understanding Self-Injury	Presenter: Michelle Seliner In the past decade, self-injury has grown from an obscure psychiatric symptom to a mainstream problem. This workshop will help participants better understand the purposes of the behavior as well as understand why we are experiencing a dramatic increase in body focused self-injurious behaviors. Upon completion, participants will be able to: Describe similarities and dif…	https://vimeo.com/189962263	50
2018 Schlesinger A Reducing Risk Suicide assessment & safety planning in pediatric primary	2018 Schlesinger A Reducing Risk Suicide assessment & safety planning in pediatric primary	https://www.youtube.com/watch?v=HQ2NPqNLR5k	59
2020 04 01 Suicide Prevention Webinar	NA	https://www.youtube.com/watch?v=tB6k6z37hT8	75
2020 INTEGRATED ANNUAL SUICIDE PREVENTION ...	Air University. 1.54K subscribers. Subscribe. 2020 INTEGRATED ANNUAL SUICIDE PREVENTION WORKSHOP ...	https://www.youtube.com/watch?v=beXzfX4_h90	18
2020-21: Suicide Prevention at Uplift Education	Please watch this video and complete the short quiz that follows.	https://www.youtube.com/watch?v=xF0Tkg7nXvE	7
2021 Illinois Suicide Prevention Conference Day 1 - Ackerman	This presentation was delivered at the 2021 Illinois Suicide Prevention Summit. It is intended to educate providers on suicide prevention and care, populations at highest risk, and reducing access to lethal means. PDFs of this and other presentations from the summit - https://www.dropbox.com/sh/cq8jss4z0bbxaan/AAAFoE1htmNXOW8K-1dlUsY4a?dl=0 The ...	https://www.youtube.com/watch?v=CIDOs2wZi48	47
2021 Illinois Suicide Prevention Conference Day 1 - Hogan	This presentation was delivered at the 2021 Illinois Suicide Prevention Summit. It is intended to educate providers on suicide prevention and care, populations at highest risk, and reducing access to lethal means. PDFs of this and other presentations from the summit - https://www.dropbox.com/sh/cq8jss4z0bbxaan/AAAFoE1htmNXOW8K-1dlUsY4a?dl=0 The ...	https://www.youtube.com/watch?v=RbgeASjBhuY	39
2021 SFTI Day 3: 2E: Suicide Safer Homes, a Focus on Lethal Means	Shannon Decker, M.Ed. Speedy Foundation: This workshop focuses on Idaho's suicide data, provide an overview of the basics of gatekeeping and QPR basics ...	https://www.youtube.com/watch?v=sqHnBERQgPY	61
215 10 Risk Factors, Warning Signs and Protective Factors to Remember About Suicidality	A direct link to the CEU course is https://www.allceus.com/member/cart/index/product/id/61/c/ AllCEUs provides #counseloreducation and CEUs for LPCs, LMHCs, LMFTs and LCSWs as well as #addiction counselor precertification training and continuing education. Live, Interactive Webinars ($5): https://www.allceus.com/live-interactive-webinars ...	https://www.youtube.com/watch?v=E0vzxhLi_kw	62
24 MHPN Webinar - A Collaborative Approach to Supporting People at Risk of Suicide - Psychiatrist Perspective	NA	https://vimeo.com/68276089	15
24 MHPN Webinar - A Collaborative Approach to Supporting People at Risk of Suicide - Psychologist Perspective	This is "24 MHPN Webinar - A Collaborative Approach to Supporting People at Risk of Suicide - Psychologist Perspective" by MHPN on Vimeo, the home for…	https://vimeo.com/68275880	15
5 Self-Harm TIPS | Kati Morton	I'm Kati Morton, a licensed therapist making Mental Health videos! #katimorton #therapist #therapy MY BOOK Are u ok? A Guide To Caring Your Mental Health ...	https://www.youtube.com/watch?v=mzUz1pfR41Q	6
A Response to Suicide Risk in the LGBTQIA Community	In this workshop, we will be discussing specific risks and signs of suicidal thoughts within the LGBTQ population, as well as tools and tactics for working with LGBTQ clients who may be experiencing suicidal thoughts. This workshop will count towards the one hour of \"suicide prevention\" continuing education required by the State Board of ...	https://www.youtube.com/watch?v=7OoYPvHILoo	54
AAYSP Webinar Academy - Basic Suicide Risk Assessment	This is "AAYSP Webinar Academy - Basic Suicide Risk Assessment" by ISU Institute of Rural Health on Vimeo, the home for high quality videos and the people…	https://vimeo.com/47596957	115
Abolition Rapid Response Mental Health Training Day 1	Covers: Crisis Intervention, Suicide and Self-Harm	https://www.youtube.com/watch?v=b__4iFDHnPI	111
ACE Intro - Suicide Prevention 2021	NA	https://www.dvidshub.net/video/787558/ace-intro-suicide-prevention-2021	4
ACU Webinar - Suicide Safer Care for Primary Care Providers and Their Teams	This webinar was recorded on April 22, 2019. The ACU team was joined by presenting team Dr. Virna Little and Dr. Ursula Whiteside who provided information on providing primary care to patients at risk for suicide, identifying patients in your practice as well as information on “language matters." Providers and their teams will learn some ...	https://www.youtube.com/watch?v=19zKFmNJ_IU	71
Addressing Mental Health, PTSD, and Suicide in Refugee Communities	THe National Partnership for Community Training is pleased to present a webinar by the Clinical Supervisor of the Florida Center for Survivors of Torture, Kristin Towhill, LCSW. Refugees face a broad range of challenges that can make them more susceptible to mental health difficulties, including PTSD, depression, and suicide. Awareness of ...	https://www.youtube.com/watch?v=ypqoWwV_aF8	54
Addressing Suicide Prevention in African American Youth: Risk and Protective Factors	There has been a significant jump in the rate of suicide among African American youth. These latest findings reinforce the need for more extensive research into the contributing factors along with greater investment in suicide prevention and intervention strategies that are tailored to the needs of black children and teens. During this webinar ...	https://www.youtube.com/watch?v=npVk1LKb1OA	55
Alabama Suicide Training for School Faculty and Staff	42711	https://www.youtube.com/watch?v=TSw4iImKgw0	33
Alabama Suicide Training School Faculty and Staff	Alabama Suicide Training School Faculty and Staff	https://www.youtube.com/watch?v=eNhY9_s_s_g	27
An Open Discussion on Self-injury in Individuals with Borderline Personality Disorder	An Open Discussion on Self-Injury in Individuals with Borderline Personality Disorderâ€	https://www.youtube.com/watch?v=hC-nmtIhSiY	61
Annual Suicide Awareness Training	Information on identifying and responding to warning signs related to youth self-harm and suicide.	https://vimeo.com/281854479	55
Avatar-Based Suicide Prevention Training for Middle School Educators	This Webinar was about Kognito's At-Risk for Middle School Educators, hosted by Mary Ellen Nudd, vice president of Mental Health America of Texas, whose agency is providing the training to over 75,000 public middle school educators in Texas. Ms. Nudd was be joined by Jenna Heise, suicide prevention coordinator for the Texas Dept. of State Health Services. They discussed the public health imperati…	https://vimeo.com/99759124	38
Basic Methods for Assessing Suicide Prevention Risk with Shane Gregory Owens, PhD, ABPP	This short video is meant to serve as a primer or reminder for mental health professionals with regard to basic suicide assessment. This video can be viewed in less than 15 minutes and provides a framework for brief but effective suicide assessment and for making decisions regarding treatment for individuals expressing suicidal ideation or who ...	https://www.youtube.com/watch?v=1L0tuT60N7A	13
Be Hope Say No to Suicide (English Version) Dr. Sudipta Roy	Here is some information about speaker DR. SUDIPTA ROY Ph.D in Psychology: Registered in 2008. Status-ongoing Institute: Department of Psychology, M. S. ...	https://www.youtube.com/watch?v=OW6nDMy2Pv0	8
Best Practices in Suicide Prevention	WEBINAR #52 Topic: Best Practices in Suicide Prevention Presenters: Dr Donovan Thomas President and Founder, CLI National Representative, IASP Mrs. Faith Thomas Co-Founder, CLI Licensed Associate Counselling Psychologist *Copyright Disclaimer Under Section 107 of the Copyright Act 1976, allowance is made for "fair use" for purposes such as ...	https://www.youtube.com/watch?v=Lyz19S_hzgc	109
Best Practices in Suicide Prevention: A Systemic Community College Model 3.3.17	NA	https://www.youtube.com/watch?v=73l4XIDtNrs	75
BHIPP Resilience Break:Understanding Adolescent Self Injury	BHIPP Resilience Break Session 13 March 19, 2021.	https://www.youtube.com/watch?v=yaI-gh-q1xE	63
Brief Suicide Safety Assessment: Suicide Prevention Training for Primary Care Physicians	This is "Brief Suicide Safety Assessment: Suicide Prevention Training for Primary Care Physicians" by Costello Productions on Vimeo, the home for high…	https://vimeo.com/452363719	4
Building Connectedness Suicide Prevention in Nevada	Webinar from 5.29.2020.	https://www.youtube.com/watch?v=qMrfcDXcIHM	96
Bullying Prevention and Suicide Prevention for Schools: A Digital Approach from SAMHSA	Presented by Elizabeth Perez, MPH, Substance Abuse and Mental Health Services Administration, U.S. Department of Health and Human Services Substance Abuse and Mental Health Services Administration (SAMHSA) has developed a suite of mobile applications (apps) to provide a spectrum of mental health support. KnowBullying, SAMHSA‚Äôs bullying ...	https://www.youtube.com/watch?v=KAn5kxvGzfk	62
Business Resiliency Task-Force Webinar #5 | Mental Health and Suicide Prevention	Join the Business Resiliency Task Force Webinar to help local businesses navigate the COVID-19 Pandemic. This April 24, 2020 webinar addresses Mental ...	https://www.youtube.com/watch?v=Qy9wTTdyWt4	58
California Department of Education - Suicide Prevention ...	Suicide Prevention Webinar Series: Building A Network of Safety for School Communities | Effective ...	https://www.facebook.com/CAEducation/videos/suicide-prevention-webinar-series-building-a-network-of-safety-for-school-commun/233394108360093/	47
California Department of Education - Suicide Prevention ...	Part 2 of Suicide Prevention Webinar Series: Building A Network of Safety for School Communities | Effective ...	https://www.facebook.com/CAEducation/videos/710089199690710/	38
California Department of Education - Suicide Prevention ...	Suicide Prevention Webinar Series: Building A Network of Safety for School Communities.	https://pt-br.facebook.com/CAEducation/videos/378650743354286/	90
California Department of Education - Suicide Prevention ...	Suicide Prevention Webinar Series: Building A Network of Safety for School Communities.	https://www.facebook.com/CAEducation/videos/suicide-prevention-webinar-series-building-a-network-of-safety-for-school-commun/435376200927423/	92
California Department of Education - Suicide Prevention 101 ...	Suicide Prevention 101 for Parents: Recognizing Signs and What to Do. California Department of Education ...	https://www.facebook.com/CAEducation/videos/suicide-prevention-101-for-parents-recognizing-signs-and-what-to-do/748326962438449/	104
Campus Suicide Prevention and Postvention - Centre for ...	Ask the Experts: CICMH Webinar Series #32 ... Suicide is the second leading cause of death among Canadian ...	https://campusmentalhealth.ca/webinars/campus-suicide-prevention-and-postvention/	54
Campus Suicide Prevention and Postvention, Part II - Centre ...	This webinar is a follow-up to our March webinar where we looked at high-level guidelines for handling ...	https://campusmentalhealth.ca/webinars/campus-suicide-part-ii/	62
Care Transitions: The Role of Connectedness in Preventing Suicide	The transition from inpatient to outpatient behavioral health care is a critical time for patients with a history of suicide riskâ€”as well as for the health care systems ...	https://www.youtube.com/watch?v=wkmFd2ci03U	76
Case Management and the Suicidal Client	This webinar, from December 18th, 2013, features Joan Hodges. It is the fourth in the series of Strengthening Case Management webinars. This webinar is part of the National Capacity Building (NCB) webinar series. NCB is a project of the Center for Victims of Torture.	https://vimeo.com/82415460	63
CBT for Suicide Prevention Webinar	Learn more about the Cognitive Behavior Therapy (CBT) for Suicide Prevention model from two of the model developers as well as lessons learned from our ...	https://www.youtube.com/watch?v=Lkx8sGivekk	86
CCCT 304 Suicide Assessment and Prevention	Care and Counsel for Combat Trauma, Unit 3, Session 304: This session, Suicide Assessment and Prevention, is taught by Kevin Ellers, D.Min. This 30-session ...	https://www.youtube.com/watch?v=klMHj0Jug_A	50
CFDA Listen and Learn Webinar April 8 2020	Colorado Funeral Directors Association presents Companioning Survivors of Suicide recorded on April 8, 2020.	https://vimeo.com/462845783	50
CGT Self-Harm in Teens - Motivational Interviewing ... - YouTube	In this mock-case study, Dr. S facilitates a therapy session with a 16 year old self-harming teen named Gina ...	https://www.youtube.com/watch?v=9i_qh-BAWTw	8
CGT Self-Harm in Teens - What NOT to say to a teen who has disclosed self-harm.	This is an example of what NOT to say to a teen who has disclosed that they have been self-harming. This video is intended to be a training tool for mental health ...	https://www.youtube.com/watch?v=mVGUPFkNSRU	2
Churchtherapy.com&#39;s Pastor Training: Suicide Prevention	Learn more about resources and warning signs for suicide prevention and response, tailored specifically to the pastor's role.	https://www.youtube.com/watch?v=xswy-8llv9c	10
Client Suicide Prevention - Role-Play	NA	https://www.youtube.com/watch?v=NBin8pk1ccc	12
Clinical and Ethical Issues Managing Suicide Risk with Individuals Using Substances	During this webinar you will learn how to: -Identify risk and protective factors for suicide that are either specific to or more prevalent for individuals who use substances. -Demonstrate an understanding of the importance of ethical assessment and treatment of individuals who use substances. -Demonstrate how evidence-based strategies can be ...	https://www.youtube.com/watch?v=6DVzCVYkuhE	102
Clinical Suicide Assessment for Deaf and Hard of Hearing Students - Part 2	Trish talks about the various methods of acquiring information from the deaf student who may be suicidal to determine the level of intervention. Trish then concludes the webinar explaining the importance of follow up for these students to be able to achieve goals in their aftercare treatment plan.	https://www.youtube.com/watch?v=y2YkZm5AAl8	48
Collaborative Assessment & Management of Suicidality ...Suicide Specific Brief Interventions	CAMS is first and foremost a clinical philosophy of care. It is a therapeutic framework for suicide-specific ...	https://cams-care.com/about-cams/	6
Collaborative Assessment and Management of Suicide ...	This webinar was presented by Dr. Eoin Galavan a senior CAMS-care consultant, Senior Clinical and ...	https://cams-care.com/resources/news/cams-introduction-webinar-recording/	56
Collegiate Life Alliance for Suicide Prevention	Universities and College across the state of Florida are CLASPing together to centralize suicide prevention ...	https://www.fgcu.edu/clasp/	3
Columbia Suicide Scales - Full Training	NA	https://www.youtube.com/watch?v=CjUfbxBbAOs	77
Commemoration of Mental Health Day 2020 An International Webinar on Suicide Prevention Strategies	Department of Social Work, Hindustan College of Arts & Science, Organised a International Webinar on Suicide Prevention Strategies The resource person of ...	https://www.youtube.com/watch?v=uGPf6bnVJ8w	59
Communities for Change: Preventing Suicide - NIHCM	l	https://nihcm.org/publications/communities-for-change-preventing-suicide	91
Community Readiness Training on Suicide Prevention -- Part 1	The Community Readiness Model (CRM) is a nine-stage, multidimensional tool used to facilitate healthy community change and to target prevention efforts. This webinar presents the history and evolution of the CRM, describes each of the stages of readiness, and explores the interview and scoring process involved in determining what stage of ...	https://www.youtube.com/watch?v=jBpMqevG8jE	101
Community Readiness Training on Suicide Prevention -- Part 2	The Community Readiness Model is an innovative, nine-stage, multi-dimensional tool designed to support communities in understanding their level of readiness to facilitate healthy community change and target prevention efforts. This webinar presents an overview of the model as it relates to suicide prevention and delivers practical advice for ...	https://www.youtube.com/watch?v=h0C6Sf3B6CM	61
Community Readiness Training on Suicide Prevention -- Part 3	In this third and final webinar of the series on the Community Readiness Model, participants receive a brief refresher of the model, discuss interviews and scoring results using the Community Readiness process, and gain understanding of how to use the interview themes and scores in developing a community-specific action plan. Presenters are ...	https://www.youtube.com/watch?v=TsJ39E7GIfc	91
Company Leadership Suicide Prevention Training	This is "Company Leadership Suicide Prevention Training" by Corporate Chaplains of America on Vimeo, the home for high quality videos and the people who…	https://vimeo.com/513073200	7
Council for the Welfare of Children - Official - Suicide Prevention Webinar for Service Providers	Suicide Prevention Webinar for Service Providers	https://www.facebook.com/CWCgovph/videos/suicide-prevention-webinar-for-service-providers/103802298288400/	120
Counseling Clients Who Self Harm	Also check out our other podcasts, Happiness Isn't Brain Surgery and Addiction Counselor Exam Review AllCEUs provides multimedia #counseloreducation ...	https://www.youtube.com/watch?v=jPn5og99498	60
Counseling Families on Gun Safety in the Home Webinar	This webinar, hosted by the Violence Prevention Initiative (VPI) at The Children's Hospital of Philadelphia (CHOP), focuses on a complex and vitally important ...	https://www.youtube.com/watch?v=2219JPJwcs0	52
Counselling Those Who Self Injure | Insight &amp; Inspiration Yorkville University	Feauturing Dr. Victoria E. Kress, this session will teach you about evidence-based counselling approaches counsellors can use with those who self-injure.	https://www.youtube.com/watch?v=YCkrcSntBQ4	69
Creating A Culture of Caring: Suicide Prevention in Construction	Mental health is an invisible crisis in construction. Nationally in the construction industry more workers die annually by suicide than by all other occupational injuries combined. The uncertainty of COVID-19 creates major stress, anxiety, fear and worries among workers and their families. Learn how a culture of caring and wellbeing can reduce the serious risk of suicide. This session focuses on …	https://vimeo.com/491773885	58
Crisis Planning- Emergency Department	These vignettes demonstrate an evidence-informed approach to engaging youth and families in crisis planning that is person- and family-centred.	https://www.youtube.com/watch?v=7xFAWq5WQRI	6
C-SSRS Behavior Demonstration	C-SSRS Behavior Demonstration	https://www.youtube.com/watch?v=yu-rM-gK6aw	3
C-SSRS Ideation Demonstration Video	This video from the Columbia University Center for Suicide Risk Assessment demonstrates the administration of the Ideation section of the C-SSRS	https://www.youtube.com/watch?v=2kpB3Tq2mgU	3
C-SSRS Screener Training - English (USA)	This video from the Columbia University Center for Suicide Risk Assessment trains people how to use the Columbia Suicide Severity Rating Scale C-SSRS Screener	https://www.youtube.com/watch?v=Ted_gl-UXi8	19
C-SSRS Screener Training - English (USA)	C-SSRS Screener Training - English (USA)	https://www.youtube.com/watch?v=_XTg8nCDoTo	25
C-SSRS Training - English (International)	C-SSRS Training - International - English with video of speaker	https://www.youtube.com/watch?v=RAa6D1eFtEQ	31
C-SSRS Training - English (USA)	This video from the Columbia University Center for Suicide Risk Assessment trains people how to use the Columbia Suicide Severity Rating Scale C-SSRS	https://www.youtube.com/watch?v=Xfddz_Yfnc4	47
C-SSRS Training - English (USA) (Most Recent Version)	C-SSRS Training - English (USA) (Most Recent Version)	https://www.youtube.com/watch?v=epTDFFv3uwc	56
C-SSRS Training - English for the United States	C-SSRS Training - English for the United States	https://www.youtube.com/watch?v=3vOnsv9N6yk	36
C-SSRS Training - English with Closed Captioning	NA	https://www.youtube.com/watch?v=120_B6b_JnI	31
C-SSRS Training - Finnish	C-SSRS Training - Finnish	https://www.youtube.com/watch?v=nWfbYGQKHAM	31
CSSRS Training - Hungarian	C-SSRS Training-Hungarian.	https://www.youtube.com/watch?v=Fzlm_Bnohl4	31
C-SSRS Training - Polish	C-SSRS Training - Polish	https://www.youtube.com/watch?v=K2zGqXI3Rs0	31
C-SSRS Training - Simplified Mandarin	C-SSRS Training - Mandarin	https://www.youtube.com/watch?v=RDc7tqRhxDw	32
C-SSRS Training Webinar for Colleges (2016)	NA	https://www.youtube.com/watch?v=4GOsOkHjEek	93
Culturally-Adapted Suicide Prevention in the Age of COVID-19	Brandon Hoeflein, M.S. | May 6, 2020	https://vimeo.com/416090543	53
Cutting and Self-harm: Non-Suicidal Self Injury (NSSI)	Cutting oneself intentionally is a type of self harm or non-suicidal self injury (nssi) often seen in teenagers. http://www.carrierclinic.org presents this video to help ...	https://www.youtube.com/watch?v=DWnLhDWG70c	3
Cutting and self-injurious behaviors	... how parents can recognize the signs of self-harm in children and teens and offers tips on what to do if a child is cutting. https://www.bradleyhospital.org/	https://www.youtube.com/watch?v=6amhmrnUBoo	2
Distress Tolerance Skills from A Life Worth Living	Warning Signs for Suicide: How to recognise some visible warning signs that indicate someone may be at ...	https://www.youtube.com/watch?v=g8myTWtzGyc&t=2s	5
Dr Claire Kelly_How to discuss non-suicidal self injury as a ...	How can GP's bring up non-suicidal self injury in a consultation and what signs should they be watching for?	https://www.youtube.com/watch?v=b_Xd2ob8SUg	8
Dr. Andres Pumariega: Rising suicide rates	In the U.S., the suicide rate is rising and suicide is now the second-leading cause of death among adolescents. UF psychiatrist and MBI member Dr. Andres ...	https://www.youtube.com/watch?v=m2awVt48WmY	2
East Mountain Hospital√¢‚Ç¨‚ÄúCutting and Self-harm: Non-Suicidal Self Injury (NSSI)	Video on cutting, self harm and non-suicidal self injury. Learn more at http://eastmountainhospital.com.	https://www.youtube.com/watch?v=7m08R5K0WIM	2
EBPI Suicide Assessment and Prevention Strategies Webinar Part I	In this webinar, Dr. Molly Adrian and Dr. Eileen Twohy described the problem of youth suicide, introduced common models of suicide, and reviewed suicide ...	https://www.youtube.com/watch?v=HkKaO7vZEss	108
Effective Suicide Prevention - YouTube	This video provides a brief overview of the Suicide Prevention Resource Center's Effective Suicide ...	https://www.youtube.com/watch?v=HGjocWVROfc	4
Effective Suicide Prevention | Suicide Prevention Resource ...	This four-minute video provides a brief overview of SPRC's Effective Suicide Prevention Model, which can ...	https://www.sprc.org/micro-learning/effective-suicide-prevention	4
Effectively Saving Lives: A FREE Webinar with the Director of ...	The National Suicide Prevention Lifeline (1-800-273-TALK), with its network of more than 160 crisis centers ...	https://www.psychalive.org/pl_resources/24987/	60
Employee Suicide Prevention Training	This is "Employee Suicide Prevention Training" by Corporate Chaplains of America on Vimeo, the home for high quality videos and the people who love them.	https://vimeo.com/513073695	3
Exploring reasons for self-harm in young people (May 2018)	Self-harm is a broad term that describes any behaviour in which a person deliberately hurts themselves. Self-harm is usually associated with distress and it can ...	https://www.youtube.com/watch?v=Xys-kJr-9dE	28
Faith.Hope.Life:The Role of Faith Communities in Suicide Prevention	Faith communities of all traditions have an important part to play in fostering mental health and helping prevent suicide. Faith leaders are on the \"front lines\" --the first people many turn to in times of emotional or spiritual crises. Moreover, our congregations offer the faith and hope needed to get through the most difficult of times ...	https://www.youtube.com/watch?v=nIysOkG8M0M	89
FAP Webinar: Recognizing the Risk Factors for Suicide	September is Suicide Awareness Month. Nicole Schwartz, a contractor for The Family Advocacy Program at the Defense Distribution Center, Susquehanna, ...	https://www.youtube.com/watch?v=F93xlv_3284	20
Firearm Suicide Prevention Training Video 5 min HD	Firearm Suicide Prevention Training Video 5 min HD	https://www.youtube.com/watch?v=zLJuDz7sGDE	5
Forefront Videos - Forefront | Suicide Prevention	This video collection is designed to provide education and tools for those touched by suicide and mental ...	https://intheforefront.org/news/forefront-videos/	4
FZSD Suicide Prevention Training for Faculty/Staff	Check out all the HowTo videos on my YouTube Channel: https://www.youtube.com/channel/UCpvPgNd7g37z6z4BBTe7Z8Q and find more great info at https://tech.fz.k12.mo.us	https://www.youtube.com/watch?v=F-aWc6Mystg	34
Good Grief Schools Presents: Suicide Prevention and Intervention for Youth in the Time of COVID 19	This webinar is brought to you by Good Grief Schools. For more information please visit: www.goodgriefschools.org We find ourselves in the midst of a very taxing and stressful year for many. Through the COVID-19 pandemic, there have been concerns expressed among mental health experts on the increased isolation and anxiety that this pandemic has ...	https://www.youtube.com/watch?v=-Eovcp1i-c8	65
Having Conversations About Suicide	Working with clients at risk of suicide is among the most stressful parts of community services work, and the prospect can trigger high anxiety for helping professionals. This video explores risk factors and warning signs for suicide, and provides guidance for having conversations with clients when you are concerned that they are at risk. You ...	https://www.youtube.com/watch?v=E9lbwiA0Kfw	66
How can I prevent Suicide? What is my role? What can I do? Suicide Prevention (2020)	A suicide prevention strategy for a population of 136 crore population is a huge challenge. A community-led peer support initiative, for suicide prevention in India ...	https://www.youtube.com/watch?v=HAvaGhrkFQY	6
How Emergency Departments Can Help Prevent Suicide …	Brief Patient Education ‚Äî Help the patient understand their condition and treatment options and facilitate ...	https://www.sprc.org/micro-learning/how-emergency-departments-can-help-prevent-suicide-among-risk-patients-five-brief	10
How To Address the Topic of Self Harm	Self-harm is increasing in the younger generation, and in youth ministry, we have a unique opportunity to help students overcome these issues. This video will ...	https://www.youtube.com/watch?v=oNEMkgRZvgU	20
How to build a comprehensive Suicide Prevention Strategy: Dr ...	In this video Dr. Alexandra Fleischmann, a scientist from the Department of Mental Health and Substance Abuse ...	https://www.mhinnovation.net/how-build-comprehensive-suicide-prevention-strategy-dr-alexandra-fleischmann	41
How to Help Someone Who is Suicidal	If this video applies to YOU, please look here: http://www.youtube.com/watch?v=IqqIV8x82Qc For more resources, please look here: http://goo.gl/7xlUv For tips on how to approach your friend if you think they're suicidal, please check here: http://goo.gl/IJgn0 If your friend is having thoughts of suicide, please call the National Suicide ...	https://www.youtube.com/watch?v=CAMAnPRLMH8	5
How to Talk to a Child about a Suicide Attempt in Family	A Veteran's Guide to Talking With Kids About PTSD from the VA South Central (VISN 16) Mental Illness ...	https://www.mirecc.va.gov/visn19/talk2kids/	19
How to treat Suicide and Self harm in young population?	INDIANS - CAP. Session 5. 11 07 2020. Child and Adolescent Psychiatry: Suicide and Self harm in Adolescents. Dr Rajendra KM, Assistant Professor, ...	https://www.youtube.com/watch?v=lN0eVL9xbwY	55
How You Can Help Prevent Suicide	With mental health awareness on the rise in workplaces across the country, colleagues and supervisors are in a unique position to respond to signs of distress ...	https://www.youtube.com/watch?v=SP8KjRj9oSs	60
IACAPAP MOOC: 12. Suicide and non-suicidal self-injury (Sigita Lesinskiene, Lithuania)	IACAPAP is the "International Association for Child and Adolescent Psychiatry and the Allied Professions" The MOOC "Essentials of Child and Adolescent ...	https://www.youtube.com/watch?v=xiDn_n88mTQ	25
Identifying & Modifying Risk Factors That Lead To Suicide Attempts In Latino Youth	The purpose of this webinar is to present what is known about risk of suicide in Latino adolescents and how culturally informed and family-based prevention programs and practices can prevent adolescent suicide. LEARNING OBJECTIVES Attendees will be able to: --Identify the risk factors associated with self-harm and suicide attempts --Describe ...	https://www.youtube.com/watch?v=8bh7aidK87g	81
Implementing a Comprehensive Approach to Suicide Prevention Webinar	This is "Implementing a Comprehensive Approach to Suicide Prevention Webinar" by The New York Academy of Medicine on Vimeo, the home for high quality videos‚Ä¶	https://vimeo.com/133571449	91
In the Mind of Someone with Suicidal Thoughts	There are many challenges to suicide prevention. However, one of the major challenges is that our ability to predict who will act on their thoughts of suicide is limited. I will try to address this challenge by describing the integrated motivational-volitional model of suicide to advance our understanding of the transition from thoughts of ...	https://www.youtube.com/watch?v=obvOhNP0iNE	62
Intimate Partner Violence, Suicidality, and Disabling Psychiatric Conditions | Webinar | 9/8/2020	Research has consistently documented that victimization by an intimate partner significantly increases a person's risk for suicide and that there are higher rates ...	https://www.youtube.com/watch?v=1ndp-iqB_zU	60
Introduction to the Columbia Suicide Severity Rating Scale (C-SSRS): Webinar	Introduction to the Columbia Suicide Severity Rating Scale (C-SSRS): Webinar	https://www.youtube.com/watch?v=iBhl8aBtRkc	42
Introduction to the Comprehensive Approach to Suicide Prevention and Mental Health Promotion	Thursday, September 20, 2012 This webinar for Cohort 6 Campus Grantees will introduce key concepts from the SPRC/Jed Foundation Comprehensive Approach and offer examples of how other campuses have adopted the approach. Participants will learn how to identify current strengths and gaps on their campuses for implementing a comprehensive suicide ...	https://www.youtube.com/watch?v=15SMcsd9uu4	59
INVOLVE Webinar #5	... Understanding and Preventing Self-harm Content warning: This presentation contains references to/discussions of: self harm, self injury, suicidal ideation and ...	https://www.youtube.com/watch?v=Vc-TX6HA8eg	54
July 26, 2016 - Webinar #1 / 26 juillet 2016 - Webinaires #1	Suicide Prevention & Awareness for First Responders La pr√É¬©vention du suicide et de sensibilisation pour les premiers intervenants.	https://www.youtube.com/watch?v=hCdUMQXowJc	69
Ken Norton, LICSW, Suicide Postvention as Suicide Prevention	People easily understand the need to provide comfort and support to family and friends after the suicide of a loved one. But they may not realize how many others are affected by that death…or for how long afterward. In this talk, Ken Norton, LICSW, Executive Director of the National Alliance for the Mentally Ill (NAMI) in New Hampshire ...	https://www.youtube.com/watch?v=MIaJ5oAMdnE	6
Key Spouse Suicide Prevention Training	Annual Key Spouse suicide prevention training required annual training for all Key Spouses & Key Spouse Mentors.	https://www.youtube.com/watch?v=8SXFJOEz-WY	48
Kirtland Suicide Prevention Training (1)	NA	https://vimeo.com/423298674	11
KSPAN Workshop - Suicide Prevention Updates from the Kentucky DBHDID 2020	Presenter: Beck Whipple, BA, Suicide Prevention Coordinator, Behavioral Health Prevention & Promotion Branch, Department for Behavioral Health, ...	https://www.youtube.com/watch?v=EvM0-JdgqLM	60
Leadership: A Critical Component of Workplace Suicide Prevention	Leadership Sets the Tone Successful programs will have a top level leader that sees this as a cutting edge issue and a workplace health and safety imperative.	https://www.youtube.com/watch?v=bfw4bJA39zo	12
LEARN Forefront Suicide Crisis Prevention Training	Join YMCA of Greater Seattle and Forefront Suicide Prevention for Forefront's LEARN Suicide Crisis Prevention Training. Forefront Suicide Prevention is a Center of Excellence at the University of Washington focused on reducing suicide by empowering individuals and communities to take sustainable action, championing systemic change, and ...	https://www.youtube.com/watch?v=QBmBum45EJA	92
Learn the CPR of Suicide Prevention	Learn the CPR of Suicide Prevention	https://www.youtube.com/watch?v=onAFftmIjYA	69
LEARN webinar on suicide prevention training	It can be easy to feel disconnected during the COVID-19 pandemic as people are not able to participate in their community as before. Experts recognize the ...	https://www.youtube.com/watch?v=B-ddITZSFXs	6
LEARN webinar on suicide prevention training - Newswise	It can be easy to feel disconnected during the COVID-19 pandemic as people are not able to participate in their ...	https://www.newswise.com/articles/learn-webinar-on-suicide-prevention-training	6
LEARNÂ® Saves Lives Suicide Prevention Training for Parents/Caregivers	Forefront Suicide Prevention Center's LEARNÂ® Saves Lives webinar teaches essential skills for suicide prevention. Join us to learn how to: - Make your home ...	https://www.youtube.com/watch?v=FQ8Sgl8O6xQ	81
Learning Thursdays: Suicide Prevention in Substance Use Disorder Treatment	Suicide is a public health crisis in New York State. Substance use is the second most frequent risk factor for suicide, placing those with substance use disorders at elevated risk. How are substance use and suicide interrelated and how can substance use disorder treatment providers can integrate suicide prevention into their practices. 3/1/18 ...	https://www.youtube.com/watch?v=KSS5Fxr1wGM	62
Lecture 12 - Suicide Prevention	This is Lecture 12 - Suicide Prevention for Dr. Nadorff's Suicidal Behavior Across the Lifespan course at Mississippi State University. If you, or someone you ...	https://www.youtube.com/watch?v=LGYY_mIW090	20
Lecture 8 - Assessing Suicide Risk pt. 1	This is Lecture 8 - Assessing Suicide Risk pt. 1 for Dr. Nadorff's Suicidal Behavior Across the Lifespan course at Mississippi State University. If you, or someone you know, is suicidal please call the National Suicide Prevention Lifeline at 1-800-273-TALK (8255).	https://www.youtube.com/watch?v=QYgAIZCTjoM	27
Let's Talk About Suicide - World Suicide Prevention Day 2020	Thursday 10th September is World Suicide Prevention Day so in this video Rachael is answering some of your questions about suicide. We are SHARP - the Self-Harm Awareness & Resource Project. We're a service based in Nottingham City supporing young people with self-harm and suicidality, and helping professionals working with young people who ...	https://www.youtube.com/watch?v=kz-ZK54AeIY	9
LGBTQ Youth & Suicide	Remarks by: Chris Bright, The Trevor Project May 8, 2019 NIHCM Foundation Webinar: Communities for Change: Preventing Suicide Detailed information available on our website: https://www.nihcm.org/categories/communities-for-change-preventing-suicide	https://www.youtube.com/watch?v=L2vUpmaCiss	18
LGBTQ+ Suicide Prevention Workshop	Led by Kimberly Anderson with Dr. Luis Freddy Molano and Nishka Seth.	https://www.youtube.com/watch?v=v4Jf0aZq2nQ	117
Losing Hope: Suicide in The Muslim Community | Usman Mughni by A Continuous Charity	A webinar by Usman Mughni, a licensed therapist, discussing the topic of suicide, how to spot signs of depression, what to say to someone who is depressed, what NOT to say to someone who is depressed and how to support, inspiration from Surah Maryam and lastly a Therapeutic Safety Plan to protect the lives of those considering suicide. Losing ...	https://www.youtube.com/watch?v=TO9_f_5C3gk	43
Making Sense of Mental Health & Suicide Prevention | Suicide Prevention Education #3 | NSSF & AFSP	Video 3 of this Suicide Prevention Education series helps viewers understand what to do if they're concerned about someone's mental health and know how to have a conversation. This series is brought to you through a partnership between the National Shooting Sports Foundation (NSSF), the trade association for the firearms industry, and the American Foundation for Suicide Prevention (AFSP), the nat…	https://vimeo.com/258685822, https://vimeo.com/258685826, https://vimeo.com/258685832	15
Managing complex self harm in young people (February 2016)	Self-harm is a symptom of distress, and can be associated with a wide range of problems. This webinar will focus on how to work with complex and chronic ...	https://www.youtube.com/watch?v=qW5so6O3bA0	66
Managing self-harm in lockdown - #EmergingMinds webinar	This webinar is for parents, carers and others supporting families (e.g.: peer supporters, researchers, practitioners, youth workers etc). The aim of the webinar is ...	https://www.youtube.com/watch?v=kFZCCbdXPZs	55
March 9, 2017 √¢‚Ç¨‚Äú Webinar #8 / 9 mars 2017 - webinaire #8	Substance Use and Suicide among Youth: Prevention and Intervention Strategies L'utilisation de substances et le suicide chez les jeunes : strat√É¬©gies de ...	https://www.youtube.com/watch?v=JgFPAG_QvFA	61
March Business X-Change - QPR (Question, Persuade, Refer) Training for Suicide Prevention	Topic: QPR (Question, Persuade, Refer) Training for Suicide Prevention Presented by: Michelle Nelson, Psychotherapist Suicide Prevention & Mental Health ...	https://www.youtube.com/watch?v=8mI4_De4AXY	57
Marcie - &quot;Evaluating the Teen with Suicidal Ideation&quot;	NA	https://www.youtube.com/watch?v=1QBJuPyLcPs	4
MasonCARES Suicide Prevention Program - Counseling and ...	Mason CARES talks about suicide to educate the Mason Community on how to: recognize and ... Spring 2021 ...	https://caps.gmu.edu/masoncares-suicide-prevention-program/	36
Maternal Suicide: What All Providers and Advocates Should Know	In this webinar, we covered the latest on suicide prevention and facts about maternal suicide, including: √¢‚Ç¨¬¢ A general overview of suicide and COVID related ...	https://www.youtube.com/watch?v=g9J0XbiuCXE	63
McLean Videos | An Open Discussion on Self-Injury in ...	In a previous webinar, Dr. Hollander discussed self-injury and reviewed strategies for family members of ...	https://www.mcleanhospital.org/video/open-discussion-self-injury-individuals-borderline-personality-disorder	60
McLean Videos | What Is Self-Injury and How Can We Support ...	Dr. Hollander discusses self-injury and reviews strategies for family members of individuals with borderline ...	https://www.mcleanhospital.org/video/what-self-injury-and-how-can-we-support-our-loved-ones	61
MCS Suicide Prevention Education Training	MCS Suicide Prevention Education Training	https://www.youtube.com/watch?v=ab0Lii3cncg	14
Means Restriction: Suicide Prevention Training for Primary Care Physicians	This is "Means Restriction: Suicide Prevention Training for Primary Care Physicians" by Costello Productions on Vimeo, the home for high quality videos…	https://vimeo.com/452363505	4
Mental Health / Suicide Prevention	Conditions like depression, anxiety and substance problems, especially when unaddressed, increase risk for ...	https://www.livermoreschools.org/Page/8074	5
Mental Health / Suicide Prevention	Youth Suicide Prevention. Suicide is the second leading cause of death in the US among youth between 10 ...	https://www.cherrycreekschools.org/Page/4170	4
Mental Health and Suicide Prevention in the Workplace	This webinar addresses the following: Signs and symptoms of some mental illnesses, how to hire and retain people with mental illnesses \u0026 substance use/misuse disorders, reasonable accommodations, suicide prevention in the workplace, and how to decrease stress during the pandemic.	https://www.youtube.com/watch?v=eV-PbER6EyY	61
Mental Health and Suicide Prevention Research and ...	Find out more about the Mental Health and Suicide Prevention research group at the University of South ...	https://www.unisa.edu.au/research/mental-health-suicide-prevention/	8
Mental Health Concerns and Your Students	NA	https://www.youtube.com/watch?v=-ycB3BFZuAU	60
Mental Health First Aid Roleplay Video by The Jack Project	The Jack Project, in partnership with Kids Help Phone and the Mental Health Commission of Canada/Mental Health First Aid has produced this role play video. It outlines the need for mental health awareness and the Mental health First Aid helping actions that can be used to support someone who is struggling.	https://www.youtube.com/watch?v=QHQzpDU55oE	13
Mental Health Promotion and Suicide Prevention | Mental ...	On 10 October 2019 (World Mental Health Day), the Alan J. Flisher Centre for Public Mental Health (CPMH ...	https://www.mhinnovation.net/mental-health-promotion-and-suicide-prevention	59
Mental Wellness Moment — Suicide, self-harm and COVID-19	People can be more likely to act on self-harming impulses during times of stress and crisis, such as the current pandemic. In this Mental Wellness Moment, Dr. Nicholas Mitchell talks about the signs that people might be thinking of harming themselves and what you can do if you spot these signs in someone.	https://www.youtube.com/watch?v=obiLBehQVwk	2
MentalHealthPH - Suicide Prevention Webinar for Service ...	MentalHealthPH ha transmitido en directo. 26 de enero a las 18:08 ·. Suicide Prevention Webinar for Service ...	https://es-es.facebook.com/mentalhealthph/videos/suicide-prevention-webinar-for-service-providers/103802868288343/?__so__=permalink&__rv__=related_videos	120
MentalHealthPH - Suicide Prevention Webinar for Service ...	MentalHealthPH ha transmitido en directo. 26 de enero a las 18:08 ·. Suicide Prevention Webinar for Service ...	https://es-es.facebook.com/mentalhealthph/videos/suicide-prevention-webinar-for-service-providers/103802868288343/?__so__=permalink&__rv__=related_videos	120
MHCC Suicide Prevention Webinar Series #4 - YouTube	This webinar will explore the CAST Coalition Model and some of the empirical evidence on the vital role of ...	https://www.youtube.com/watch?v=yz7DRhNcVl4	62
MHCC Suicide Prevention Webinar Series #7 - YouTube	Title: Connecting Canada while Supporting Individuals' Emotional and Mental HealthDescription: According to ...	https://www.youtube.com/watch?v=0U9rU8Q-8lM	61
MHDD Webinar Series: Preventing Suicide through Empowerment of Youth with Disabilities	Delivered live 9.17.20 on Zoom Presenters: Leah Smith & Kara Ayers	https://www.youtube.com/watch?v=XXVrgtTNN2Y	71
MindMatters | Spotlight on Self-harm	Understand the risks and underlying factors of self-harm. Learn ways to recognise and support students with these tools to help school staff minimise and ...	https://www.youtube.com/watch?v=jSGiYs-WVw4	2
MindMatters | Spotlight on Suicide prevention	Understand the complexities of suicide and learn the appropriate skills that allow teaching staff to recognise and support students at risk.	https://www.youtube.com/watch?v=RuuM3uTYNHM	3
Model School District Suicide Prevention Policy	In order to reduce youth suicide, we must craft effective policies that support the mental health and wellness of ...	https://www.nasponline.org/resources-and-publications/resources-and-podcasts/school-climate-safety-and-crisis/mental-health-resources/preventing-youth-suicide/model-school-district-suicide-prevention-policy	68
Module 6: Suicide	This is "Module 6: Suicide" by Veteran Support Training on Vimeo, the home for high quality videos and the people who love them.	https://vimeo.com/173096907	15
Module/Week 6: Suicide Caregiving in Pastoral Counseling	MAPC 5301 - Introduction to Pastoral Counseling.	https://www.youtube.com/watch?v=6FQaC9PxixU	15
N.A.P.S. Webinar #43 - The â€œAlternatives to Suicideâ€	The â€œAlternatives to Suicideâ€	https://www.youtube.com/watch?v=OEWpFdT0iIU	100
National Suicide Prevention Day (NSPD) - Project Muskurahat AMSA India	NA	https://www.youtube.com/watch?v=S3yaNVYVbCw	104
National webinar : Prevention of Child &amp; Adolescents Suicide and Helping Kids to Cope with COVID 19	National webinar : Prevention of Child & Adolescents Suicide and Helping Kids to Cope with COVID 19.	https://www.youtube.com/watch?v=Xrjbu06lPJs	106
National Webinar | Coping with Depression and Suicide Prevention in Covid Scenario	NA	https://www.youtube.com/watch?v=ykI8tUqSAtg	89
Native Connections Youth Development - Part 1: Youth Development, Question, Persuade, Refer	This webinar introduces the gatekeeper training model, called QPR, and the cultural considerations for Native Connections grantees. It introduces the purpose of QPR for Native Connections grantees, describes what a gatekeeper is in relationship to suicide prevention, provides an overview of the essential elements of QPR, and summarizes the ...	https://www.youtube.com/watch?v=Spb9zGfMAC8	65
NE Metro916 Suicide Awareness &amp; Prevention	NA	https://www.youtube.com/watch?v=De62VrqDsfA	48
NIHB Webinar: Suicidality and COVID-19: How to Help 6/25/20	The third Mental and Behavioral Health webinar will explore suicidality during the COVID-10 pandemic in American Indian and Alaska Natives (AI/AN) communities. The discussion will include general background on suicide in Indian Country; intervention, and prevention; what is unique about COVID-19 that may contribute to suicide risk; resources ...	https://www.youtube.com/watch?v=WuAvRlMVmC4	56
NIMH » Suicide Risk Screening Training: How to Manage ...	Suicide Risk Screening Training for Mental Health Clinicians: How to Manage Patients at Risk for Suicide by ...	https://www.nimh.nih.gov/news/media/2019/suicide-risk-screening-training-how-to-manage-patients-at-risk-for-suicide.shtml	58
NIMH » Suicide Risk Screening Training: How to Use the ASQ ...	How to Use the ASQ to Detect Patients at Risk for Suicide - Training Webinar for Nurses.	https://www.nimh.nih.gov/news/media/2019/suicide-risk-screening-training-how-to-use-the-asq-to-detect-patients-at-risk-for-suicide.shtml	15
NIMH » Webinar for Nurses - How to Use the ASQ to Detect ...	In this webinar, Dr. Lisa Horowitz reviews how to conducts suicide risk screening with the ASQ tool. This ...	https://www.nimh.nih.gov/news/media/2019/webinar-for-nurses-how-to-use-the-asq-to-detect-patients-at-risk-for-suicide.shtml	40
NNEDLearn 2012 Pre-work Webinar Empowering our Spirits Tribal Suicide Prevention Program 2-21-2012	This is the pre-work webinar for the NNEDLearn 2012 training track Empowering our Spirits Tribal Suicide Prevention Program: Applied Suicide Intervention Skills Training.	https://vimeo.com/37555955	93
NNEDLearn 2013 Empowering our Spirits Tribal Suicide Prevention Post-work Webinar III 7-31-2013	This is the third post-work webinar for the NNEDLearn 2013 training track -- Empowering our Spirits Tribal Suicide Prevention: Applied Suicide Intervention Skills Training	https://vimeo.com/71549276	60
Non Suicidal Self Injury - Madeline Wishart - YouTube	Your browser can't play this video. Learn more. Switch camera.	https://www.youtube.com/watch?v=NkajqLRTNiY	11
Non-suicidal self injury and the Internet	This is "Non-suicidal self injury and the Internet" by CAMH Education Network on Vimeo, the home for high quality videos and the people who love them.	https://vimeo.com/68302450	52
Nonsuicidal Self-Injury Webinar on Vimeo	This is "Nonsuicidal Self-Injury Webinar" by Unitarian Universalist Assoc. on Vimeo, the home for high ...	https://vimeo.com/340677229	62
OhioMHAS Suicide Training	This short video explains suicide risk factors and steps to take if someone you know is struggling.	https://www.youtube.com/watch?v=j4-WmscY0Kc	9
OneChart CSSRS Training Video	A video tutorial about the new Columbia Suicide Severity Rating Scale (CSSRS) available in OneChart and how to complete the CSSRS form.	https://www.youtube.com/watch?v=3gGTG0yzIkA	9
Overview of Suicide Risk Assessment & Prevention	Managing suicide risk can often be a challenging experience for patients and providers alike. This 60 minute webinar will highlight various techniques that will help better prepare providers on how to manage these challenging situations. The presenter will provide you with a step-by-step approach for assessing, mitigating, and documenting ...	https://www.youtube.com/watch?v=3GhgwVOTboo	69
P.K Yonge | Family Webinar | Suicide Prevention with the Alachua County Crisis Center, December 2020	NA	https://www.youtube.com/watch?v=FKl1RwSkjYs	24
Parent/Guardian Suicide Prevention Training	Information regarding the statistics, warning signs & ways to prevent to teen suicide.	https://www.youtube.com/watch?v=WvH8UgjtBuk	8
Parenting in a Pandemic: Signs of Suicide (SOS) Parent Training (English)	In this webinar, we will overview parents' important role in youth suicide prevention. This webinar intended for middle school and high school parents educates ...	https://www.youtube.com/watch?v=RyuCNePouag	60
Parkdale Community Safety Workshops: Suicide Prevention ...	PARKDALE COMMUNITY SAFETY WORKSHOPS ---*English closed captions available*The Parkdale Women ...	https://www.youtube.com/watch?v=mGeL9kss-v8	102
PCN Luncn and Learn 2: Assessing For Suicide Risk &Self-Harm: How To assess and Safety Plan Virtually"	This is "PCN Luncn and Learn 2: Assessing For Suicide Risk &Self-Harm: How To assess and Safety Plan Virtually"" by CanREACH AHS on Vimeo, the…	https://vimeo.com/519231260	56
Postvention: Healing After Suicide	Postvention is a term unfamiliar to many people, yet it is a critical component of suicide prevention. It refers to actions taken following a suicide that promote ...	https://www.youtube.com/watch?v=pjdW6n8NGW0	14
PPC Safety Forum Webinar &#39;Preventing Suicide: Assessment, Environment and Risk Mitigation&#39;	NA	https://www.youtube.com/watch?v=PZd-Z6bMnrw	59
Preparing for a Return to the Classroom: Suicide Prevention in ...	Description: This webinar will address three evidence-based topics and the resources to support school staff ...	https://www.sbh4all.org/events/preparing-for-a-return-to-the-classroom-suicide-prevention-in-schools/	62
Preparing for a Return to the Classroom: Suicide Prevention in ...	Description: This webinar will address three evidence-based topics and the resources to support school staff ...	https://www.sbh4all.org/events/preparing-for-a-return-to-the-classroom-suicide-prevention-in-schools/	62
Preparing for a Return to the Classroom: Suicide Prevention in ...	Description: This webinar will address three evidence-based topics and the resources to support school staff ...	https://www.sbh4all.org/events/preparing-for-a-return-to-the-classroom-suicide-prevention-in-schools/	62
Preventing Suicide Among Persons With Bipolar Disorder	This webinar, presented by Dr. Richard McKeon, discusses preventing suicide among persons with bipolar disorder and highlights SAMHSA's resources for suicide prevention and how they can be accessed. Tell us what you think! After you've watched the webinar, please take our follow-up survey: http://survey.constantcontact.com/survey ...	https://www.youtube.com/watch?v=OVYxkrgoWEk	61
Preventing Suicide Crisis Interventionnodiscussion	NA	https://www.youtube.com/watch?v=u7OHkxTxwGA	66
Preventing Youth Suicide	There are five types of therapy to be aware of for treating suicidal thoughts and behaviors, each with a slightly different focus, to efforts to reduce or eliminate the patterns. Learn treatment options for youth suicidal thoughts and behaviors. #Suicide #SuicidePrevention #MentalHealth - Follow and subscribe to Psych Hub: https://www.facebook ...	https://www.youtube.com/watch?v=nh6iEue0tcU	4
Prioritizing Tiered Suicide Prevention Training in the Workplace	This brief tutorial from the National Guidelines for Workplace Suicide Prevention offers employers and professional associations ideas on how to prioritize a ...	https://www.youtube.com/watch?v=18xvYtqzDm0	11
Professional Development: Suicide Prevention Workshop ...	This recording is an example of the live video workshops offered by The NAN Project Peer Mentors. To learn ...	https://www.youtube.com/watch?v=Qo7oWYdT0PU	68
Professor Nav Kapur - Practical solutions for preventing suicide in healthcare and other settings	Are you a health care professional who is interested in suicide prevention? As part of our National Suicide Prevention Summit we have arranged a FREE online webinar for health professionals with renowned psychiatry Professor Nav Kapur entitled: Practical solutions for preventing suicide in healthcare and other settings. Professor Kapur is the ...	https://www.youtube.com/watch?v=iWPEVhrWZS0	61
Promoting Coordination Across Youth Serving Agencies	This webinar session will focus on Chapter 2 of the Procedure, Protocol, and Policy Toolkit: Protocols to Promote Coordination for Helping Youth At-Risk of Suicide and for Transitioning Youth In-Care. Learn more at https://www.samhsa.gov/native-connections	https://www.youtube.com/watch?v=cnxF_VO8K8c	91
Protecting Mental Health and Preventing Suicide During COVID-19	The USCCA is here for you. We exist to serve those who have the courage to carry for good â€” people, like you, who have made the commitment to be ...	https://www.youtube.com/watch?v=Rp48Pnl5fUA	45
PSI Self Injury Webinar on Vimeo	PSI is proud to sponsor a free on-demand webinar on Self-Injury. This original webinar was presented on ...	https://vimeo.com/126565715	60
PSI Webinar: SUICIDE PREVENTION (September 24th, 2015)	SUICIDE PREVENTION Presented by Dr. Scott Poland and Karen McKelvey, ED.S. on September 24th, 2015.	https://www.youtube.com/watch?v=hzDcINH7Tik	62
Psychaidnlove Outreach - Webinar on suicide prevention ...	Suicide Prevention Webinar. Starting shortly.	https://www.facebook.com/psychaidnlove/videos/webinar-on-suicide-prevention/1060274861054902/	175
PUSD Staff Suicide Prevention (2019-2020)	PUSD Staff Suicide Prevention (2019-2020)	https://www.youtube.com/watch?v=7QPLbsAgmKM	24
QPR/Gatekeeper Suicide Prevention Training for Alaskans 9/10/2020	Eric Boyer of the Alaska Mental Health Trust Authority provides a one-hour QPR/Gatekeeper suicide prevention training for Alaskans on Suicide Prevention Day, ...	https://www.youtube.com/watch?v=6hZ1TQOyP60	56
Queen&#39;s Health Outreach x Service to Humanity Video - DEPRESSION, SELF-HARM, AND SUICIDE	This workshop is a collaboration between Queen's Health Outreach (an organization at Queen's University in Canada), and Service to Humanity (an ...	https://www.youtube.com/watch?v=SuY0ehqxMic	14
RCAS Suicide Prevention Webinar	11/19/2020 Suicide Prevention Parent Education Night	https://www.youtube.com/watch?v=L8OPlNEXlvk	67
RDECOM Suicide Prevention Training Phase II	RDECOM Suicide Prevention Training Phase II	https://www.youtube.com/watch?v=ANpMa-vY8X0	31
Recognizing and Preventing Student Harm to Self and Others During Online Learning	NA	https://www.youtube.com/watch?v=vZOUgDCL0No	63
Reducing Suicide Risk | Anxiety and Depression Association ...	This webinar describes some of the factors that have been identified as operating to increase the risk of ...	https://adaa.org/webinar/consumer/reducing-suicide-risk	62
Responding to Suicide Clusters on College Campuses Part I	Participants will learn from experts in suicide prevention and college mental health about our current understanding of suicide clusters in general and on college ...	https://www.youtube.com/watch?v=ZZB_aVMQjMc	89
Responding to Suicide Clusters on College Campuses Part I	Participants will learn from experts in suicide prevention and college mental health about our current understanding of suicide clusters in general and on college ...	https://www.youtube.com/watch?v=LmrLS-w3z-c	84
Responding to Suicide Clusters on College Campuses Part I	Participants will learn from experts in suicide prevention and college mental health about our current understanding of suicide clusters in general and on college ...	https://www.youtube.com/watch?v=ZZB_aVMQjMc	89
Responding to Suicide Clusters on College Campuses Part I	Participants will learn from experts in suicide prevention and college mental health about our current understanding of suicide clusters in general and on college ...	https://www.youtube.com/watch?v=ZZB_aVMQjMc	89
Risk Assessment and Management 102 - Suicide thoughts, plans, and intentions	This is a two part series training presented by Dr. Benjamin Thatcher. If you have any questions Dr. Thatcher can be reached at ext. 7103.	https://vimeo.com/valleybehavioralhealth/risk-assessment-102	19
Role-plays demonstrating the suicide screener	The Suicide Assessment Kit (SAK) is a comprehensive assessment and policy development package, designed to assist alcohol and other drug services in the assessment and management of suicide risk. The SAK was developed by NDARC in partnership with the Network of Alcohol and Other Drug Agencies (NADA), in response to a need identified as a result ...	https://vimeo.com/133931957	22
Safety Plan: Suicide Prevention Training for Primary Care Physicians	This is "Safety Plan: Suicide Prevention Training for Primary Care Physicians" by Costello Productions on Vimeo, the home for high quality videos and the…	https://vimeo.com/452363325	3
Safety Services / Suicide Awareness and Prevention	If you think someone is thinking of hurting or killing him or herself: • Don't be afraid to ask “Are you thinking about ...	https://www.usd259.org/Page/12437	3
Samaritans: Suicide Prevention	Samaritansb	https://www.youtube.com/watch?v=i-2cCCdAQik	67
Samaritans: Suicide Prevention (December 2017)	Samaritans' mission is to reduce the incidence of suicide by alleviating despair, isolation, distress and suicidal feelings. In this webinar, you will learn about risk factors and warning signs for suicide, how to talk to someone who may be suicidal, and basic steps in getting a suicidal person help. Recorded December 14, 2017 Follow NeedyMeds ...	https://www.youtube.com/watch?v=jHDbz68cGew	62
Samaritans: Suicide Prevention (June 2018)	Samaritans' mission is to reduce the incidence of suicide by alleviating despair, isolation, distress and suicidal feelings. In this webinar, you will learn about risk factors and warning signs for suicide, how to talk to someone who may be suicidal, and basic steps in getting a suicidal person help.	https://www.youtube.com/watch?v=5SXvt9xGn1g	64
Samaritans: Suicide Prevention (November 2018)	Samaritans mission is to reduce the incidence of suicide by alleviating despair, isolation, distress and suicidal feelings. In this webinar, you will learn about risk factors and warning signs for suicide, how to talk to someone who may be suicidal, and basic steps in getting a suicidal person help.	https://www.youtube.com/watch?v=HANjJILHbaM	72
SAMHSA’s Suicide Safe Recorded Webinar and App Demonstration	On March 11, 2015, SAMHSA hosted a webinar to launch Suicide Safe, a suicide prevention application (app) that helps health care providers integrate suicide prevention strategies into their practice and address suicide risk among patients. This webinar addressed SAMHSA’s achievements in the field of suicide prevention, discussed the evidence ...	https://www.youtube.com/watch?v=6tFENHNpRas	45
SAVE Suicide Prevention	NA	https://vimeo.com/64271361	31
School Resources Webinar Blast Series 5-14-15 with Karl Rosston - MT Suicide Prevention Coordinator	Karl Rosston goes through an abbreviated version of his full two hour suicide prevention presentation. There are options for full trainings free of charge and an accompanying handout. If you would like the handout, please contact michaela.sacra@montanadigitalacademy.org Thanks for watching!	https://vimeo.com/127845263	40
SCR Webinar: Recognizing Depression &amp; Suicide Prevention	NA	https://www.youtube.com/watch?v=TtdJR5X8tEw	58
Seeing Connections: Suicide Prevention &amp; Dating Violence	This workshop, presented by Viewpoint Health, teaches attendees how to be supportive if a partner experiences a mental health concern.	https://www.youtube.com/watch?v=Jkrx_VRxkl8	59
Self Harm	As part of the Anna Freud National Centre for Children and Families 'You're never too young to talk mental health' campaign we've released a series of expert ...	https://www.youtube.com/watch?v=j3BUV6hhYiU	6
Self Harm &amp; Suicidal Feelings	A 30 minute seminar for parents and caregivers, designed to enhance understanding of what young people may be going through if they are using self-harm or ...	https://www.youtube.com/watch?v=btTDdt8xBAM	26
Self Harm and Non Suicidal Self Injury	NA	https://www.youtube.com/watch?v=FdXO4ThSaxg	16
Self Harm and Prevention Strategies	NA	https://www.youtube.com/watch?v=UG6wPGYuD9U	51
Self Harm and Self Injury in Children webinar	NA	https://www.youtube.com/watch?v=3Q98MwTWc2Y	35
Self Harm Behaviors - Boys Town Center for Behavioral Health	Dealing with self harm behaviors can be a difficult situation for both parents and their children. Kristin Bieber, Ph.D., at Boys Town Center for Behavioral Health, ...	https://www.youtube.com/watch?v=ccYJG_c0BCQ	3
Self Harm Series - Part 1 - Exploring the reasons why young people self harm	This is the first in a three-part series about self-harm. Part 1 explores some of the reasons young people may engage in self-harming behaviours. This video is ...	https://www.youtube.com/watch?v=VH5fck0I1yM	5
Self Harm Series - Part 2 - Spotting the signs of self harm in young people	This is the second in our three-part series on self-harm. This video describes how you might spot the signs that a young person may be engaging in self-harm ...		5
Self Harm Series - Part 3 - Supporting young people who self harm	This is the third and final video in our three-part series on self-harm. This video describes a number of ways in which you can support young people who are ...	https://www.youtube.com/watch?v=8yOZR8zpZUo	11
Self harm, Self care, Young People and Lockdown - Webinar	This webinar with KIP Education originally aired 15/05/2020.	https://www.youtube.com/watch?v=rhyQz1ZkTqM	81
Self-Directed Violence, Scene 1	Self-Directed Violence, or SDV, is a classification system that creates a common nomenclature when discussing suicide. This scenario shows a clinician interviewing a Veteran about her suicidal thoughts/behaviors. The scene then switches to the clinician	https://www.youtube.com/watch?v=00CsnmDu-UM&ab_channel=VeteransHealthAdministration	6
Self-Directed Violence, Scene 2	The Self-Directed Violence, or SDV, is a classification system that creates a common nomenclature when discussing suicide. In scene 2 of this training series a young Veteran showing symptoms of PTSD discusses with his clinician a recent suicide attempt. The scene shifts and the clinician discusses the session with her supervisor and the go through the SDVCS decision tree.	https://www.youtube.com/watch?v=FT__GfmpYOU&ab_channel=VeteransHealthAdministration	8
Self-Directed Violence, Scene 3	The Self-Directed Violence, or SDV, is a classification system that creates a common nomenclature when discussing suicide. In scene 3 of this training series a clinician is calling a Veteran who missed a schedule appointment. The clinician discusses the Veterans current status and how she has been doing. The scene shifts and the clinician discusses the session with her supervisor and the go throu…	https://www.youtube.com/watch?v=9FyjK6zILwA&ab_channel=VeteransHealthAdministration	6
Self-Directed Violence, Scene 4	The Self-Directed Violence, or SDV, is a classification system that creates a common nomenclature when discussing suicide. In scene 4 of this training series a Veteran who is trying to manage chronic back pain discusses with his clinician an evening where he had had too much to drink and searched online for methods to overdose. The scene shifts and the clinician discusses the session with her sup…	https://www.youtube.com/watch?v=s3Jpm0IGmXQ&t=29s	8
Self-Directed Violence, Scene 5	The Self-Directed Violence, or SDV, is a classification system that creates a common nomenclature when discussing suicide. In scene 5 of this training series an older Veteran discusses with his clinician a recent suicide attempt. The scene shifts and the clinician discusses the session with her supervisor and the go through the SDVCS decision tree.	https://www.youtube.com/watch?v=tSkdFiICQJY&ab_channel=VeteransHealthAdministration	7
Self-Harm - University Counseling Center - Grand Valley State ...- 5 Not Obvious Signs of Self Harm	In general, self-harm and self-injury refer to intentional acts of hurting oneself. This intentional act is ...	https://www.gvsu.edu/counsel/self-harm-302.htm	4
Self-Harm &amp; Young People: A Guide for Parents &amp; Carers	A short film to inform and reassure parents, carers and anyone who may be concerned about a young person who is self-harming. Find more info and support at ...	https://www.youtube.com/watch?v=T-7hms54sF8	18
Self-harm and primary school children	NA	https://www.youtube.com/watch?v=GREULIbTt5Q	6
Self-Harm in Teens - What to say to teen who discloses self-harm.	What to do/say when a teen discloses that they have been self-harming. This video is intended to be a training tool for mental health therapists.	https://www.youtube.com/watch?v=o9TUPQhdM98	2
Self-Harm/Cutting Signs And Symptoms!	Self-harm and cutting is a practice that is foreign and frightening to parents. It is not a suicide attempt, though it may look and seem that way. Cutting is a form of ...	https://www.youtube.com/watch?v=KfEkEo1IXGU	4
Self-Injury and ASD: Overview and Q A	Slides are online at: www.ariconference.com/webinars/anxiety_2015.pdf Lauren Moskowitz, Ph.D., comes to St. John's University as an Assistant Professor of ...	https://www.youtube.com/watch?v=mOJUKbdT_dI	59
Seminar/Webinar: Preventing Suicide in Low Resources ...	According to the World Health Organization report: Preventing Suicide: A Global Imperative, over 800000 ...	https://www.mhinnovation.net/seminarwebinar-preventing-suicide-low-resources-settings	25
Sgt Smith Suicide Prevention and Awareness	The WVARNG Resilience, Risk Reduction and Suicide Prevention (R3SP) Program offers this Suicide Prevention Month video for our force. It is a non-traditional training video that emphasis actionable ways for Soldiers to talk about suicide, keys to prevention and how we can look out for one another.	https://www.youtube.com/watch?v=smLa0fIMp1M	24
Shared Risk and Protective Factors Between Suicide and Substance Use	This workshop will explore the shared risk factors between suicide and substance use. Participants will gain a better understanding on how prevention efforts in ...	https://www.youtube.com/watch?v=z8SFig7dDj4	82
SHARP 4 Parents - Understanding Self-Harm	In this short session Beth explores self-harm in young people, helping you as a parent to understand what self-harm is, why your child might do it, common ...	https://www.youtube.com/watch?v=gbndMHPxzGs	21
Signs of Suicide class session	This is a recording of a remotely taught class session of the Signs of Suicide program, training students how to recognize and understand early warning signs of depression that relate to suicide risk, and how to take action when you see those signs. Video clips are the property of MindWise Innovations; narrations, additional comments, are my own, from my experience as a therapist, mental health e…	https://vimeo.com/497976501	38
Silent Screaming Self Injury &amp; the Journey to Healing	This 60 minute training will explore the psychology & neurobiology of non-suicidal self injury (NSSI) in relation to thoughts, urges, and behaviors. Internal and ...	https://www.youtube.com/watch?v=gJZRqJFA6iY	59
Simulation Scenario - Adolescent Risk Assessement	This video demonstrates an adolescent psychiatric risk assessment, focussing on risk of suicide and self harm and assessment of mental state. This could be ...	https://www.youtube.com/watch?v=wNF1FIKHKEU	12
SMVF TA Center Webinar: Preventing Suicides Among SMVF - Why We Need to Consider Lethal Means	Archived recording of the webinar â€œPreventing Suicides Among Service Members, Veterans, and their Families - Why We Need to Consider Lethal Meansâ€	https://www.youtube.com/watch?v=cCspmxsVpqk	110
SMVF Webinar: Overcoming Barriers and Supporting Suicide Prevention Conversations with SMVF	In this webinar, held on July 9, 2020, SAMHSA's SMVF TA Center hosted the virtual event Overcoming Barriers Supporting Suicide Prevention Conversations ...	https://www.youtube.com/watch?v=brpwa7fMhPU	87
South Eastern Melbourne Primary Health Network's Placed-Based Suicide Prevention Trials	SEMPHN has been listening, learning and working with leaders from culturally and linguistically diverse (CALD) communities to reduce the number of suicides among groups and individuals with a higher risk of suicidality. Multiple initiatives have been undertaken to build capacity across the service system and in local communities. A range of initiatives in Dandenong include: Development of a postv…	https://vimeo.com/415702581	4
Special Considerations in Veteran Suicide Prevention End of Life	This presentation describes the important role of palliative and hospice care in suicide prevention. The Home Based Primary Care Suicide Prevention Toolkit Special Considerations Training Module on Suicide Prevention and End of Life is reviewed and assessment and treatment approaches that can result in decreased thoughts of death/suicide in an ...	https://www.youtube.com/watch?v=zSZ5eh94uf0	69
Stopping the Downward Spiral of Suicidal Behavior	Join us for a webinar with Dr. James J. Mazza, a professor at the University of Washington in the College of Education‚Äôs School Psychology Program where he has been teaching and conducting research over the past 25 years in the field of adolescent mental health. Jim is a past president of the American Association of Suicidology from 2005-2007 ...	https://www.youtube.com/watch?v=fBsBjvMvsoQ	81
Strategies to Identify Risk of Self harm and Reduce the Incidence of Self harm and Suicide	Presented June 26, 2017	https://www.youtube.com/watch?v=fyIHpfEkZ38	57
Strengthening protective factors and instilling hope: World Suicide Prevention Day webinar 2012	5 New Vignettes for SDVCS Training. We have just released five training vignettes that take real-life clinical ...	https://www.youtube.com/watch?v=yNOtQb7tKvI&ab_channel=VeteransHealthAdministration	6
Suicidal and Non-Suicidal Self-Injury	Suicide is the 2nd leading cause of death for people aged 12-24, and non-suicidal self-injurious behavior puts a person at significantly greater risk for suicide.	https://www.youtube.com/watch?v=2WMtro2OPYo	45
Suicidal Thoughts - Zoom Session | Dr. Ramlet | Sincere Aid Foundation	Assalamualaikum warahmatullahi wabarakatuh, The heart-wrenching suicide of a 23-year-old girl Ayesha Khan in Ahmedabad has shocked the entire country.	https://www.youtube.com/watch?v=Y9W9TOAdBE4	75
Suicide	This is a Learning in 10 voice annotated presentation (VAP) on suicide. To learn more about Learning in 10 (LIT), please visit learningin10.com. -- Learning in 10 (LIT) Reviews is a collection of 10-minute, user-friendly video lectures covering topics in the United States Medical Licensing Exam (USMLE) Step 2CK examination. LIT Reviews can be ...	https://www.youtube.com/watch?v=JSEXBCqQf1E	10
Suicide &amp; A Safety Plan	I'm Kati Morton, a licensed therapist making Mental Health videos! #katimorton #therapist #therapy MY BOOK Are u ok? A Guide To Caring Your Mental Health ...	https://www.youtube.com/watch?v=tfDruc0QDCc	10
Suicide among refugees: Understanding the social and cultural context for prevention strategies	Between February of 2009 and February 2011 thirteen Bhutanese refugees who had resettled in the United States were reported to have committed suicide. Additional reports of Karen refugees committing suicide soon followed. The apparent surge in suicide among refugees raises several critical questions. First, is the suicide rate among refugees,or ...	https://vimeo.com/24893215	50
Suicide and Domestic Violence Prevention	Professional Education - Lifestyle Intervention Webinar 8-20-2015	https://www.youtube.com/watch?v=Mm7a6L4bhNg	70
Suicide and Moral Injury in the Setting of PTSD	Dr. Ames outlines the role of a recovery oriented, holistic bio-psycho-social-spiritual approach to the treatment of mental illness. She details how recovery ...	https://www.youtube.com/watch?v=iWrTAA_hQjQ	63
Suicide and Risk Assessment in Counseling	This video describes suicide and risk assessment in counseling including legal and ethical obligations, statistics, risk and protective factors, and the assessment of suicidal ideation, plan, and intent.	https://www.youtube.com/watch?v=gZoorDBti00	24
Suicide and Self Harm Crisis Interview - Educational video (enactment)	Please note that characters depicted within this video are fictional with no intention to depict any specific person. This video is a collaboration between UniSA's ...	https://www.youtube.com/watch?v=fLXfDepZ-o0	39
Suicide and Self-Harm Webinar 82720	This is "Suicide and Self-Harm Webinar 82720" by Clover Educational Consulting on Vimeo, the home for high quality videos and the people who love them.	https://vimeo.com/465808406	73
Suicide and Substance Use: Is There a Connection?	This training from drug treatment expert Dr. Greg Tierney of Gateway Alcohol \u0026 Drug Treatment Centers provides attendees with insights to help better understand the relationship between mental illness, substance use disorders and suicide.	https://www.youtube.com/watch?v=9e60BEwcsDs	59
Suicide Assessment by Counselor Supervisor Not Familiar with Client	This video features a counseling role-play session that demonstrates a suicide assessment of a client (played by an actress) by a counselor supervisor who is not familiar with the client’s history.	https://www.youtube.com/watch?v=Ch9YNaCgBU4	18
Suicide Assessment of Client with Initially Subtle Warning Signs of Suicide	This video features a counseling role-play session that demonstrates a suicide assessment of a client (played by an actress) whose thoughts and warning signs of suicide are initially subtle.	https://www.youtube.com/watch?v=P2a9102jifM	20
Suicide Assessment Role-Play - Divorce Stressor	This video features a counseling role-play session that demonstrates a suicide assessment of a client (played by an actress) who presents with stressors related to an upcoming divorce.	https://www.youtube.com/watch?v=8N1PzEFw0oE	18
Suicide Assessment Role-Play - Ideation and Plan without Intent	This video features a counseling role-play session that demonstrates assessment of a client (played by an actress) expressing suicidal ideation and plan without intent.	https://www.youtube.com/watch?v=4gtDUCVAxxY	13
Suicide Assessment Role-Play - Ideation without Intent or Plan	This video features a counseling role-play session that demonstrates assessment of a client (played by an actress) expressing suicidal ideation without intent or plan.	https://www.youtube.com/watch?v=eqIM3n7ujVA	8
Suicide Assessment Role-Play - Relationship Stressors	This video features a counseling role-play session that demonstrates a suicide assessment of a client (played by an actress) who presents with recent relationship stressors.	https://www.youtube.com/watch?v=mfe8OzzArGc	24
Suicide Assessment Scale (SISMAP)	This is a scale for assessment of suicide risk developed by Drs Amresh Shrivastava and Charles Nelson of The University of Western Ontario, London.Ontario. This Video contais material for training and inter rater reliability of the scale.	https://vimeo.com/12532939	25
Suicide Assessment: Role-play counseling	One way to conduct a suicide assessment. Role-play with a volunteer traumatized by the infidelity of her partner. https://suicidepreventionlifeline.org Russ Curtis, ...	https://www.youtube.com/watch?v=7xLiUJ3NNvY	9
Suicide Awareness & Prevention / Staff Training Video	... were developed and produced by the school district to assist in training school personnel as required by the ...	https://www.usd232.org/Page/4390	59
Suicide Awareness and Prevention	This session was originally held on December 1, 2017. Many myths exist around the topic of suicide. One of the most dangerous myths is that talking about suicide with a young person will plant the idea in their head and cause suicide. In reality, the opposite is true. Asking directly about suicidal ideas or intentions can help people who ...	https://vimeo.com/245409205	54
Suicide Awareness and Prevention Training	Suicide Awareness and Prevention Training.	https://www.youtube.com/watch?v=FlMr1j4sLPE	58
Suicide Awareness Webinar	By Dr. Kathy Keil 2019 09 10	https://vimeo.com/359379457	55
Suicide Care Webinar	NA	https://www.youtube.com/watch?v=CznmuLN533M	60
Suicide CSSRS Training Video	NA	https://www.youtube.com/watch?v=8XtMmOxae9M	11
Suicide Gatekeeper Training	Suicide Gatekeeper Training is a session will help you gain tools to: build awareness of risk factors, warning signs, and symptoms; learn how to approach folks ...	https://www.youtube.com/watch?v=ZDdqdpu3VRY	56
Suicide in Schools: Prevention & Intervention	Suicide is the 10th leading cause of death in the USA, and the second leading cause of death for Americans age 15 – 34 years. Understanding youth suicide requires us to remember that behind every statistic is a tear. This webinar will provide an overview of statistics on suicide ideation, attempt and death; suicide myths and facts; warning ...	https://vimeo.com/487346876	49
Suicide Postvention in Indian Country, Part I	This webinar introduces the concept of postvention, explains the connection between the dimensional scores and postvention planning, and identifies at-risk populations. Visit http://www.samhsa.gov/tribal-ttac for more information.	https://www.youtube.com/watch?v=wFV3WFRrrC8	63
Suicide Postvention: The Role of the School Community After ...	Additional Resources · Access the Presentation Slides · Access After a Suicide Toolkit · Access the 13 ...	https://go.kognito.com/SuicidePostvention2017FU.html?aliId=1389628	69
Suicide Prevention	This video details some early warning signs often present in a person who may be considering suicide, and offers suggestions for appropriate intervention. Contact information is provided for mental health and suicide prevention services offered by Texas A&M University-Kingsville.	https://www.youtube.com/watch?v=wSrxKCMlT4w	5
Suicide Prevention - UH Hilo - University of Hawaii--- How to Help Someone who is Suicidal	Suicide Warning Signs; Web Resources. When you are ready to talk, we are ready to listen. Upcoming ...	https://hilo.hawaii.edu/studentaffairs/counseling/SuicidePrevention.php	5
Suicide Prevention | Student Life | Southern State Community ...	Reach Out! Save a Life! You cannot predict death by suicide, but you can identify people who are at increased ...	https://www.sscc.edu/services/suicide-prevention.shtml	4
Suicide Prevention | University of Rio Grande & Rio Grande ...	This page shares warning signs of suicidal behaviors, suicide statistics, resources for suicide prevention ...	https://www.rio.edu/suicide-prevention/	5
Suicide Prevention 1	Individuals will be able to: â€¢ Identify the warning signs and symptoms of suicidal ideation and suicide â€¢ Know signs and symptoms, even when contact is not in ...	https://www.youtube.com/watch?v=9lTkeqKRUFo	65
Suicide Prevention 2020	Suicide Prevention Briefing.	https://www.youtube.com/watch?v=drXBam_CRnc	3
Suicide Prevention 3 Steps	\"Learn, Ask, Do\" helps educate teachers, parents and others who work with kids and teens about signs of trauma and how to intervene and seek help on their behalf. In this video, Dr. Jim Mazza discusses three way teachers can help support students who are experiencing emotional distress or acting out/displaying a sudden change in emotional ...	https://www.youtube.com/watch?v=zvnphpZzljY	3
Suicide Prevention and Awareness	“Grace for the Afflicted” by Matthew S Stanford https://www.amazon.com/Grace-Afflicted-Clinical-Biblical-Perspective-ebook/dp/B075MH4LS9 Youth Mental Health First Aid Training http://educationforalifetime.com/ymhfa/ Education for a Lifetime http://educationforalifetime.com Suicide Resource Sheet: https://static1.squarespace.com/static/522622d7e4b09188cd79486b/t/5f492e91f6f47614448aca2a/1598631569…	https://vimeo.com/452371823	20
Suicide Prevention and Awareness Training	NAMI Maine's Clinical Director, Greg, has recorded the Suicide Prevention and Awareness Training to be used in conjunction with a discussion around a school's or organization's suicide prevention protocols. Contact NAMI Maine's Suicide Prevention Coordinator for questions at mspp@namimaine.org or 622-5767 ext 2318.	https://www.youtube.com/watch?v=gR_LNzLn7Q4	70
Suicide Prevention and Awareness Webinar	During this presentation, you will learn about the prevalence of suicide as well as warning signs to look for and ways to help, including the AID LIFE method.	https://www.youtube.com/watch?v=EeAAtZrH0JE	69
Suicide Prevention and Intervention for Schools webinar with ...	NSU College of Psychology Professor Scott Poland, Ed.D., discusses youth suicide prevention in this webinar ...	https://www.youtube.com/watch?v=3FxoWHlJdKc	54
Suicide Prevention and Intervention Resources | Department ...	Welcome! This webpage is designed to support Washington State government and public employees in ...	https://des.wa.gov/services/hr-finance-lean/employee-assistance-program-eap/useful-links/suicide-prevention-intervention	6
Suicide Prevention and Intervention: Supporting Transgender Communities	The Suicide Prevention and Intervention: Supporting Transgender Communities webinar was presented by Gunner Scott, the Executive Director of The Massachusetts Transgender Political Coalition, and a nationally recognized activist, educator, and community organizer on Transgender Rights, LGBT health issues, and LGBT partner abuse. This workshop ...	https://www.youtube.com/watch?v=B8Go6rODbPY	92
Suicide Prevention and Mental Health - Spring-Ford Area ...	Suicide Prevention and Mental Health - Spring-Ford Area School District. ... Suicide is the third leading cause ...	https://www.spring-ford.net/students/suicide-prevention	3
Suicide Prevention and Older Adults	In recognition of Suicide Prevention Awareness Month, this webinar will feature expert speakers highlighting risk factors for suicide among older adults and successful strategies for preventing suicide. Additionally, learn more about a recently developed toolkit for senior centers on suicide prevention.	https://vimeo.com/140060310	60
Suicide Prevention and Promotion of Mental Health	This webinar is Jointly Organized by Indian Society of Professional Social Work and Department of Psychiatric Social Work, Maharshtra Institute of Mental Health, Pune	https://www.youtube.com/watch?v=-0JlnPyaxO4	136
Suicide Prevention and Schools	This is a training video for HSE staff members.	https://www.youtube.com/watch?v=u5RDha-eHUE	23
Suicide Prevention and Substance Abuse: A Shared Framework	The first part of this webinar will describe the public health approach to suicide prevention, and the importance of substance abuse as a key risk factor for suicide. We will share information about the scope of suicide in the U.S., as well as current prevention initiatives and core competencies necessary for successful suicide prevention programming and initiatives. The second part of our presen…	https://vimeo.com/84068094	108
Suicide Prevention and the Collaborative Care Model	August 23, 2018 Speaker(s): Anna Ratzliff, M.D., Ph.D. Associate Professor, University of Washington Depression Therapy Research Endowed Professorship Director, AIMS Center Director, University of Washington Integrated Care Training Program Andrea Horvath Marques, M.D., Ph.D., M.P.H. Chief, Mental Health Disparities Research Office for Research ...	https://www.youtube.com/watch?v=IgCUVivTwMI	97
Suicide Prevention and the Workplace, feat. Black Dog Institute-20200910	On World Suicide Prevention Day / RUOK? Day, Healthier Work hosted a webinar with Black Dog Institute to discuss suicide prevention and the workplace, and inform ACT workplaces about free suicide prevention training they can access through Healthier Work.	https://vimeo.com/457633353	24
Suicide Prevention Considerations in the Virtual Environment	Students experience a roller coaster of emotions as they progress through school. While most cope successfully with these challenges, many have emotional pain so great that they will have thoughts of suicide. By the age of 14, approximately 50% of lifetime mental concerns begin and 90% of deaths by suicide have an underlying mental illness. As many students are preparing to return to school, ment…	https://vimeo.com/462285026	29
Suicide Prevention Council - Community Health Improvement ...	The San Diego County Suicide Prevention Council (SPC) is a collaborative community-wide effort focused on ...	https://www.sdchip.org/initiatives/suicide-prevention-council/	5
Suicide Prevention During COVID 19	Public health crises like the COVID-19 pandemic can lead to an uptick in suicidal thoughts and behaviors. This session focused on defining the risk factors, recognizing warning signs and providing resources to help. Participants will leave understanding the scope of the issue surrounding mental health and suicide, how they can help themselves ...	https://www.youtube.com/watch?v=0IS9Xcd0geE	46
Suicide Prevention during Covid-19	This is "Suicide Prevention during Covid-19" by DSAMH E-Learning Team on Vimeo, the home for high quality videos and the people who love them.	https://vimeo.com/481754772	76
Suicide Prevention During COVID-19 and Beyond | Webinar | September 29, 2020	September is known as Suicide and Mental Health Recovery Month and to highlight these important mental health topics, the Northeast and Caribbean Mental Health Technology Transfer Center invite you to their webinar, Suicide Prevention During COVID-19 and Beyond. This webinar will address the key areas of suicide prevention, including facts and ...	https://www.youtube.com/watch?v=FiAIFsWcq4Q	74
Suicide Prevention for Educators: CONNECT Professional Development	NA	https://www.youtube.com/watch?v=fh6c-acCju8	31
Suicide Prevention for Individuals with Autism	Dr. Brittany Myers of Metro Health Medical Center and Jacquie Wynn of Nationwide Children's Hospital lead this webinar on the prevalence of suicide for people with autism, originally recorded August 1, 2019. The webinar includes information about screening methods, risk factors, and preventative measures and resources.	https://www.youtube.com/watch?v=XivGvivI2lY	62
Suicide Prevention for Local Governments webinar	This webinar presented by Tracy McCown from Suicide Prevention Australia provides a snapshot of the prevalence of suicide in Western Australia and explores ...	https://www.youtube.com/watch?v=ds3sl7FvwVY	35
Suicide Prevention for Providers	Providers are facing long hours, isolation, and uncertainty that may cause an increased risk of suicide. We can all play a part during the COVID-19 pandemic to ...	https://www.youtube.com/watch?v=IPMcjFvZG2o	5
Suicide Prevention for School Staff VDOE	conducting faculty/staff gate-keeper training to identify students who are potentially at risk,; conducting ...	https://www.doe.virginia.gov/support/prevention/suicide/index.shtml	62
Suicide Prevention for School Staff VDOE	conducting faculty/staff gate-keeper training to identify students who are potentially at risk,; conducting ...	https://www.doe.virginia.gov/support/prevention/suicide/index.shtml	34
Suicide Prevention for Teens and Young Adults with Dr. Ali Mattu	Dr. Ali Mattu, Assistant Professor of Medical Psychology at Columbia Psychiatry, talks about suicide prevention in teens and young adults. Break the silence and be the one to prevent suicide. The National Suicide Prevention Lifeline (1-800-273-8355) provides 24/7, free and confidential support and prevention and crisis resources for people in ...	https://www.youtube.com/watch?v=BvH5XDOy1MQ	3
Suicide Prevention in Broward County	This training reviews local data and identifies current trends in suicide deaths in Broward County. New research, suicide warning signs and elevated risk factors ...	https://www.youtube.com/watch?v=TBro9xtoX1A	65
Suicide Prevention in Children and Adolescents	Watch a webinar from the Violence Prevention Initiative (VPI) at Children's Hospital of Philadelphia (CHOP) on the role of healthcare providers in youth suicide prevention. Suicide is among the five leading causes of death in children, adolescents, young adults, and adults ages 10 to 54 years, and universal screening for depression and ...	https://www.youtube.com/watch?v=hs2FpHPlnhI	48
Suicide Prevention in Construction | HUB International	[On Demand Webinar] Suicide Prevention: Immediate Steps You Can Take to Protect Your Construction ...	https://www.hubinternational.com/blog/2020/09/suicide-prevention-construction-webinar/	61
Suicide Prevention in Custody	Suicide Prevention in Custody	https://www.youtube.com/watch?v=Jsp3KSL0EcY	25
Suicide Prevention in Ohio	A training in awareness and prevention of suicide	https://www.youtube.com/watch?v=SLveO32ePkQ	9
Suicide Prevention in Primary Care	Suicide Safer Care is a training designed for primary care providers and their teams. This training will focus on caring for patients at risk for suicide during a primary care visit and as part of your primary care population. Suicide Safer Care provides information on identifying, assessing for risk, reducing access to lethal means and safety planning during a primary care encounter. The trainin…	https://vimeo.com/439355218	54
Suicide Prevention in Schools - February 26, 2021	Fostering Youth Mental Health & Resiliency, an ECHO series for educators is hosted by the Center for Rural School Health and Education (CRSHE). This ECHO ...	https://www.youtube.com/watch?v=8kCwgb4VSdM	46
Suicide Prevention in Schools Part 2	This webinar will focus on highlighting available and easily accessible tools, resources, and programming for suicide prevention in schools. From screening tools to safety planning, classroom programs to mobile apps, there are a many resources out there to help you and your students foster a community committed to suicide prevention. Some ...	https://www.youtube.com/watch?v=nbz6gRXb3EU	44
Suicide Prevention in The Community: the Role of Gatekeepers	This International webinar is an effort to unfold the issues and explore the possibilities of intervention for vulnerable individuals. Indian Society of Professional Social Work With Collaboration to Institute of Mind Research and Rehabilitation and Kumarswami Bahuudshiya Sewabhavi Sanstha Inviting to join on 29th August, 2020 at 5 PM.	https://www.youtube.com/watch?v=Y2XuElCbKO0	114
Suicide prevention in the workplace - Centre for Suicide ...	The Mental Health Commission of Canada hosted this webinar presented by the Centre for Suicide ...	https://www.suicideinfo.ca/resource/suicide-prevention-workplace/	58
Suicide Prevention in University Settings - Edge for Scholars	A toolkit of resources to create a suicide-safer community for academics in crisis.	https://edgeforscholars.org/suicide-prevention/	4
Suicide Prevention in Vietnam Veterans Webinar	Suicide Prevention in Vietnam Veterans Webinar	https://www.youtube.com/watch?v=SOpLyc1QBvQ	87
Suicide Prevention is Everyone&#39;s Business_Nelson Vinod Moses	World Suicide Prevention Day, 2020 Nelson Vinod Moses - Founder, Suicide Prevention India Foundation www.spif.in Voiced that we don't need to be experts to ...	https://www.youtube.com/watch?v=9aCrm5N1vMA	29
Suicide Prevention Part 1: Suicide Assessment & Response for K-12 Populations	Suicide Prevention Across the Educational Continuum 6-Part Webinar Series Part 1: Suicide Assessment and Response for K-12 Populations Responding to mental health crisis and risk of suicide in a school setting presents unique challenges and considerations for mental health practitioners, educators, and parents. Participants in this sessions ...	https://www.youtube.com/watch?v=0vBITX56-_c	58
Suicide Prevention Part 3: School-Based Suicide Prevention Interventions for K-12 Population	The Mountain Plains Mental Health Technology Transfer Center and the Mountain Plains Prevention Technology Transfer Center collaborated to host a six-part ...	https://www.youtube.com/watch?v=cyersP-RDFg	34
Suicide Prevention Part 4: Crisis Response Planning for Suicidal Patients: an Introduction	Suicide Prevention Across the Educational Continuum 6-Part Webinar Series: Crisis Response Planning for Suicidal Patients: an Introduction A widely-used strategy for managing acute suicide risk is the contract for safety, also known as the no-suicide contract. Despite its widespread use across mental health and medical settings, accumulating ...	https://www.youtube.com/watch?v=725-mlxnQLo	44
Suicide Prevention Part 5: Suicide Interventions and Response for Youth Experiencing SED	Suicide Prevention Across the Educational Continuum 6-Part Webinar Series Part 5: Suicide Interventions and Response for Youth Experiencing Serious ...	https://www.youtube.com/watch?v=F5dFHDamf2w	42
Suicide Prevention Presentation	Suicide Prevention Coordinator, BreeAnn Silcox from SLCo Health Department provides a workshop to help the audience gain skills for recognizing warning signs of suicide, how to support others who are having suicidal thoughts, and how to seek help.	https://www.youtube.com/watch?v=kXkKcnyts0M	48
Suicide Prevention Program for Retailers and Ranges • NSSF	NSSF and the American Foundation for Suicide Prevention have developed a Suicide Prevention Toolkit to ...	https://www.nssf.org/safety/suicide-prevention/	10
Suicide Prevention Resources - San Marcos Unified	Learning that a loved one is feeling depressed or having suicidal thoughts can be frightening and ...	https://www.smusd.org/departments/student_services/suicide_prevention_resources	4
Suicide Prevention Strategies and Resources to Improve ...	This webinar, sponsored by SAMHSA's Service Members, Veterans, and their Families Technical Assistance ...	https://www.sprc.org/events-trainings/suicide-prevention-strategies-and-resources-improve-services-service-members	87
Suicide Prevention Strategies and Resources to Improve Services	Suicide Prevention Strategies and Resources to Improve Services for Service Members, Veterans, and their Families July 30, 2013.	https://www.youtube.com/watch?v=RZyHpSt79FE	87
Suicide Prevention Training	AB 2246 Suicide Prevention/Intervention Training created by the Kern County Superintendent of Schools Office, Bakersfield, CA.	https://www.youtube.com/watch?v=PZEms26uKw4	31
Suicide Prevention Training	Pineapple Support Suicide Prevention Training Webinar is a sex-positive, radically inclusive and professionally facilitated webinar that will take anyone who's ...	https://www.youtube.com/watch?v=FzQ-qhSSPc0	153
Suicide Prevention Training	This is "Suicide Prevention Training" by The Chapel | Volunteer on Vimeo, the home for high quality videos and the people who love them.	https://vimeo.com/413942427	27
Suicide Prevention Training	This is your Suicide Prevention Training for the May Virtual UTA	https://www.youtube.com/watch?v=v0wWbiE9K8k	5
Suicide Prevention Training	This is "Suicide Prevention Training" by First UMC Rockwall on Vimeo, the home for high quality videos and the people who love them.	https://vimeo.com/518806597	51
Suicide Prevention Training - YouTube	Suicide Prevention Training. ... Suicide Prevention Workshop: Suicide Risk Assessment and Safety Planning ...	https://www.youtube.com/watch?v=my364a5EA6E	30
Suicide Prevention Training (10-9-18)	This is "Suicide Prevention Training (10-9-18)" by WADeptHealth on Vimeo, the home for high quality videos and the people who love them.	https://vimeo.com/298416721	51
Suicide Prevention Training | McPherson USD 418	McPherson Unified School District 418 operates an early education center, four elementary schools, a middle ...	https://www.mcpherson.com/apps/video/watch.jsp?v=187849	61
Suicide Prevention Training 2016	This video focuses on building resiliency and overcoming obstacles. It introduces the concepts of protective factors, risk factors, warning signs and comprehensive Airman Fitness. It also provides helping resources and a refresher on the ACE model, ask, care and escort. It further promotes the idea that suicide prevention is the responsibility ...	https://www.youtube.com/watch?v=Xd4Vrwnh1fs	22
Suicide Prevention Training 2020	Suicide Prevention Training 2020	https://www.youtube.com/watch?v=8oOUrp8HIJs	28
Suicide Prevention Training for All School Staff Gatekeeper Training	Suicide Prevention Training for All School Staff Gatekeeper Training	https://www.youtube.com/watch?v=6BxB9_S4Ehk	21
Suicide Prevention Training sponsored by Samaritans Inc, InnoPsych, Inc &amp; Union Baptist Church	Learn to recognize the signs and symptoms of suicide and ways that you can support people in your community. A focus on suicide prevention in the Black ...	https://www.youtube.com/watch?v=BmvBrsizETg	118
SUICIDE PREVENTION TRAINING WEBINAR | Facebook	Pineapple Support Suicide Prevention Training Webinar is a sex-positive, radically inclusive and ...	https://zh-cn.facebook.com/pineapple.yoursafeword/videos/suicide-prevention-training-webinar/235237854582186/	156
Suicide Prevention Training, facilitated by Chaplain (Lt. Col.) Jeff Dillard	RDECOM Command Chaplain discusses suicide prevention.	https://www.youtube.com/watch?v=Uq2qDGiVc6g	9
Suicide Prevention Training: Student Engagement and ...	The Student Counseling Center (SCC) provides a robust 90-minute workshop focused on suicide prevention ...	https://www.tamusa.edu/studentengagementsuccess/studentcounseling/services/suicideprevention/index.html	4
Suicide Prevention Treatment	There are effective treatments that focus directly on suicidal thoughts and behaviors and these are proven to reduce suicide attempts in people who need this help. Expand the description to find a list of free, 24/7 hotlines and text lines below. #mentalhealth #therapy #suicideprevention Follow and subscribe to Psych Hub: https://www.facebook ...	https://www.youtube.com/watch?v=fTIrHMuwHcQ	4
Suicide Prevention TXST	This is a video created by the Texas University and College Counseling Center Directors Association (TUCCCDA) \"to raise awareness about the problem of college student suicide and college student mental health.\" It is in collaboration and compliance with State Senate Bill (SB) 1624.	https://www.youtube.com/watch?v=9D1iWX5DlqU	5
Suicide Prevention Webinar	This is "Suicide Prevention Webinar" by NCJTC on Vimeo, the home for high quality videos and the people who love them.	https://vimeo.com/123945902	36
Suicide Prevention Webinar	This is "Suicide Prevention Webinar" by DBHDD University on Vimeo, the home for high quality videos and the people who love them.	https://vimeo.com/344792633	13
Suicide prevention webinar - National Suicide Prevention ...	Following the publication of guidance on local suicide prevention planning, a series of masterclasses were ...	https://www.nspa.org.uk/resources/suicide-prevention-webinar/	55
Suicide Prevention Webinar April 1, 2020	Suicide Prevention Webinar April 1, 2020	https://www.youtube.com/watch?v=DeaKwrXk7WA	75
Suicide Prevention Webinar Recording	In this webinar, experienced behavioral health researchers, providers, and funders discuss successful strategies in suicide prevention and early detection.	https://www.youtube.com/watch?v=BpCP1Pt6xCc	92
Suicide Prevention Webinar with Papyrus	In light of stress, anxiety and support for the UK civil service, here is the Suicide Prevention webinar from World Mental Health Awareness Day 2019. Know the signs, be there with the best support and discover the things you can do to signpost those in heed of help, to it. Visit the Wellbeing Hub and choose your own self help resources: https ...	https://www.youtube.com/watch?v=ddepHw9-ngA	34
Suicide Prevention Workshop on Vimeo	Rose Cheyette of Samaritans, Inc. discusses suicide, risk factors and warning signs, and skills their helpline ...	https://vimeo.com/457862350	55
Suicide Prevention, Everyone can Help. Preventing Suicide in the Latino Community	This webinar will provide an overview of suicide prevention with the intention of encouraging participants to be available to prevent suicide within the people they interact with. Facilitator will discuss warning signs and risk factors for suicide. National data, youth data, including suicide among Latinos and other relevant data will be ...	https://www.youtube.com/watch?v=HFYQ1XOV5wI	75
Suicide Prevention, Intervention & Postvention During COVID-19: What School-Based Staff Need to Know	NA	https://www.youtube.com/watch?v=0Y8ih8i2s_A	106
Suicide Prevention: Basic skills and resources	This webinar is part of the California State Library's Mental Health Initiative: Where Compassion Meets Action. According to the Centers for Disease Control (CDC), suicide is the 10th leading cause of death in the United States for all ages. There is one death by suicide every 12 minutes and approximately 123 Americans die by suicide every day ...	https://vimeo.com/334089541	57
Suicide Prevention: Building a Better Suicide Risk Assessment 5.3.19	The Columbia Protocol (C-SSRS) (www.cssrs.columbia.edu) is now widely recognized as a gold-standard, innovative suicide risk screening tool. It has been implemented in many systems across the US and abroad with tremendous benefit– identification of people who would have otherwise been missed while redirecting scarce resources. Evaluation in ...	https://www.youtube.com/watch?v=C7gDAoJ8kks	57
Suicide Prevention: Healing Methods for Training Teams in Crisis Response	A look at native communities that have recognized the need for staff trained in responding to a suicide crisis in their tribe. The Eastern Agency of the Navajo Nation has developed protocols for law enforcement and behavioral health professionals to follow in the wake of a suicide crisis. We will discuss their journey of recognizing the need ...	https://www.youtube.com/watch?v=VCMT6g_WfU0	93
Suicide Prevention: Learn the Warning Signs	NA	https://www.jble.af.mil/News/Article-Display/Article/2410197/suicide-prevention-learn-the-warning-signs/	2
Suicide Prevention: Statistics, Warning Signs and Crisis Intervention	Depression and feeling like b	https://www.youtube.com/watch?v=DO_FPiNQoW4	2
Suicide related risk in Latinx Hispanic Youth	Suicide is the second leading cause of death in the U.S. among people ages 10-24 years old, and has disproportionately increased in Latinx and Hispanic adolescents and young adults, who have elevated rates of suicidal behaviors. This 1.5 hour online session will provide information about identifying suicide-related risk in Latinx and Hispanic ...	https://www.youtube.com/watch?v=nkohn0koa_Y	88
Suicide Resources and Information ¬ª WellSouth	Gore District,; Eastern Southland,; Waitaki,; Queenstown Lakes and Central Otago. Suicide Prevention. Get ...	https://wellsouth.nz/community/mh-concerns/suicide-resources-and-information/	4
Suicide Risk Assessment - 3/3	This is a scale for assessment of suicide risk developed by Drs Amresh Shrivastava and Charles Nelson of The University of Western Ontario, London.Ontario. This Video contais material for training and inter rater reliability of the scale.	https://www.youtube.com/watch?v=uSkKpNRB_3E	9
Suicide Risk Assessment 2/3	This is a scale for assessment of suicide risk developed by Drs Amresh Shrivastava and Charles Nelson of The University of Western Ontario, London.Ontario. This Video contais material for training and inter rater reliability of the scale.	https://www.youtube.com/watch?v=xUTncCARBlo	8
Suicide Risk Assessment Training for Police	Portage County Crisis Intervention Training. How to use the Columbia-Suicide Severity Rating Scale.	https://www.youtube.com/watch?v=wTqnI2_yuIw	25
Suicide Risk Detection and Management in Clinical Settings webinar	This webinar was presented by Ed Boudreaux, Ph.D. on May 15, 2019. The webinar introduces best practices for suicide prevention in clinical settings, including universal screening, engagement, treatment and transition. It also discusses challenges and solutions to implementing these best practices in diverse real-world clinical settings. You ...	https://www.youtube.com/watch?v=pv3OYLZFOX0	59
Suicide Risk Evaluation	Suicide risk assessment is the most important aspect of psychiatric evaluation. This video podcast will discuss the clinical factors that may increase or decrease ...	https://www.youtube.com/watch?v=VO1NNFbDCjs	26
Suicide Risk Screening Training: How to Use the ASQ to Detect Patients at Risk for Suicide	How to Use the ASQ to Detect Patients at Risk for Suicide - Training Webinar for Nurses Lisa M. Horowitz, PhD, MPH Office of the Clinical Director Intramural ...	https://www.youtube.com/watch?v=hlemr7Oq7-E	15
Suicide Safer Care for Montana	This integrated behavioral health webinar by the National Council for Behavioral Health was presented on July 17, 2018, by Laura Leone.	https://vimeo.com/280977208	87
Suicide Stratification Risk Model and the Role of Pharmacists in Suicide Education and Prevention	According to the Centers for Disease Control and Prevention, the rate of suicide has increased more than 30% in half of the states in the U.S. This webinar will ...	https://www.youtube.com/watch?v=dwFHEGgtJak	20
Suicide Symptoms and Prevention	This webinar will cover risk factors and warning signs associated with suicidal behavior and suicide prevention efforts with veterans and service members.	https://www.youtube.com/watch?v=ZblRUcqBoNc	58
Suicide Training	If someone is in immediate crisis, call 911 For help, call: 1-800-SUICIDE (1-800-784-2433) 1-800-273-TALK (1-800-273-8255) For more information or for international numbers, visit: www.suicide.org You can also download the free ASK app in iTunes. It‚Äôs a great resource to help you help others in crisis.	https://vimeo.com/41727292	8
Suicide Training Val-1.mp4	Suicide Training Val-1.mp4.	https://www.youtube.com/watch?v=fHAQioxYeoo	23
Suicide Warning Signs and How to Get Help	The Centers for Disease Control and Prevention (CDC) recently reported that suicide rates are up by more than 30 percent in half of U.S. states. Are you aware of these suicide warning signs? For more information, please visit the following: Depression Signs, Symptoms, Latest Treatments, Tests, and More https://www.everydayhealth.com/depression ...	https://www.youtube.com/watch?v=tXMJ2UXy4MU	3
Suicide: Warning Signs & Crisis Intervention	Suicide is the 2nd leading cause of death for young people aged 15-24 in the United States, and the first leading cause of death for college-aged women (NAMI). This ‘Suicide Prevention’ workshop will (1) explore the warning signs and risk factors of suicide in youth (2) teach participants how to approach students who may be suicidal and ...	https://vimeo.com/368607649	53
Suicide:Abuse District Training	Suicide:Abuse District Training	https://www.youtube.com/watch?v=U4ZCQjqMLJ0	5
SuicidePreventionFollowUpTraining_1_20_21.mp4	NA	https://vimeo.com/523858143	47
SuicidePreventionWebinar_May2018	NA	https://vimeo.com/276103065	58
Suicide-Specific Brief Interventions - YouTube	Suicide-Specific Brief Interventions ... Suicide Prevention Workshop: Suicide Risk Assessment and Safety ...	https://www.youtube.com/watch?v=jwkJ50EY0jQ	4
SuicideTALK Webinar 3 27 2019	SuicideTALK is an evidence-informed training developed by LivingWorks Education and locally adapted by Prevent Suicide Today. It is a 60-minute awareness ...	https://www.youtube.com/watch?v=W-R4MhvKr_g	48
Supporting Students Who Self Harm	In this webinar learn about self-injurious behavior. Learn signs and symptoms as well as how to appropriately respond and support a student who is displaying self-harming behavior.	https://www.youtube.com/watch?v=SOI7Aa5oCnE	50
Supporting the Development of Healthy Coping Strategies | Suicide Prevention Webinar Series	Resilience is the ability to achieve in the face of adversity; to bend, rather than break. In this workshop, we will explore how young people can become more ...	https://www.youtube.com/watch?v=UjpLwb2nRyc	92
Take 30 Webinar with Rebecca Antillon	Rebecca Antillon has worked with Riverside University Health System - Public Health for over 17 years. She is is currently the Coordinator of the Teen Suicide ...	https://www.youtube.com/watch?v=ivjiSfeS6CY	35
Talk Saves Lives	Dr. Jill Harkavy-Friedman discusses the topic of suicide; risk factors and contributors to suicide, along with information about suicide prevention and how an individual might recognize warning signs and help someone who is thinking about suicide. About the Presenter: Dr. Harkavy-Friedman has been a pioneer in suicide research and suicide ...	https://www.youtube.com/watch?v=10H7kgYC0Po	63
Talk Saves Lives An Introduction to Suicide Prevention	NA	https://www.youtube.com/watch?v=tYTU_FmP_Cc	56
Talking about Suicide	Fr. Mike explains why hope is the best remedy for suicidal thoughts. If you know someone struggling with such thoughts, don't hesitate to reach out to them with ...	https://www.youtube.com/watch?v=U2KwIFx6jeQ	9
Talking to Teenagers about a Suicide Attempt	We'd like to hear from you, what did you think of this video, how can we make it better - https://www.surveymonkey.com/r/talk2kids It is important to talk to your teenager about the suicide attempt to help him understand what has happened. Without support of family/friends, he may try to makes sense of this confusing situation himself ...	https://www.youtube.com/watch?v=Zc3pdLC77-8	10
Talking to Teens About Suicide with Roy Petitfils	Suicide is the second leading cause of death among teens today. Teens want us--parents, teachers, parish ministers, and youth leaders--to talk with them about suicide, even though they may not initiate the conversation. While it is uncomfortable to talk about, it is essential that we engage teens in this tough conversation. In this webinar, Roy ...	https://www.youtube.com/watch?v=KAs92IJ18ik	59
TAUC Talks Webinar: Construction in Crisis - Preventing Suicides and Substance Abuse	"Construction in Crisis: Preventing Suicide & Substance Abuse." Many experts fear the conditions from the uncertainty, stress and anxiety of COVID-19 are ripe for employees and families to suffer harm from the relapse of alcohol and substance use disorders and suicide during and after the pandemic. During this discussion, we will address: • How to talk about mental health, opioids, and suicide in…	https://vimeo.com/436944921	90
TEACH Educational Rounds: Understanding the Complexities of Suicide and Substance Use (2019.08.21)	Presented by Huma Taj, MSW, RSW & Dr. Wayne deRuiter, PhD.	https://www.youtube.com/watch?v=le1H1tiY2B8	57
Teachable Moment Using “13 Reasons Why” to Initiate a Helpful Conversation About	Hosted by the American Foundation for Suicide Prevention, the American School Counselor Association and the National Association of School Psychologists (5/2/2017)	https://www.youtube.com/watch?v=4CC-j73_LnE	71
Teen Suicide and Self-Harm: Practical Tips for Youth Ministers and Staff	Presented by: Hope and Healing Center & Institute and The Menninger Clinic In this presentation, participants will learn about the role of faith leaders in suicide ...	https://www.youtube.com/watch?v=VrcbSiaPrBE	76
Teen Suicide Prevention Webinar - Tova &amp; Yasamin	NA	https://www.youtube.com/watch?v=46XysGZyZU8	46
Teen Suicide Prevention: How to Listen, Assess, and Guide Teens in their Time of Need	As part of the 2016-2017 California State Library (CSL) Mental Health Initiative, library staff, teens, and youth advocates are invited to learn more about teen suicide prevention with Michelle Carlson and Cheryl Eskin from Teen Line (www.teenlineonline.org), a teen-to-teen hotline that provides education and support for teens. this is an ...	https://vimeo.com/210896769	61
Teen Suicide Risk Assessment Interview - Educational video (enactment)	Please note that the personal content disclosed within this film is fictional with no intention to depict any specific person and is for educational purposes only.	https://www.youtube.com/watch?v=WdC3nhxA66U	54
Texas Mental Health Initiative for Deaf Youth: Suicide Risks and Prevention Part 1	Presented by Tricia Grooms LMSW.	https://www.youtube.com/watch?v=QBNLeaygqxs	19
The Alliance Project Training: Suicide Prevention During COVID-19	The Alliance Project is a suicide prevention training designed for a lay audience. In this recording, we did a special edition of our training focusing on the challenges of COVID-19 while social distancing ourselves, hence our recording it through Webex. Presenters: Emily Stafford, Ph.D., LPC, Michael R. Nadorff, Ph.D., Rachel-Clair Franklin, M ...	https://www.youtube.com/watch?v=pRKecOce7AA	49
The Intersection of Opioids and Suicide: A Prevention Approach	This webinar features a discussion about the relationship and intersection between the growing opioid and suicide crises and what prevention strategies and approaches can be used to address them at the national and state level. Viewers will receive valuable information and resources to help prevent opioid misuse and suicide in their communities ...	https://www.youtube.com/watch?v=QB238loPMaU	87
The Patient Safety Screener 3	This seven-minute video describes the Patient Safety Screener (PSS-3), a tool for identifying patients in the acute care setting who may be at risk of suicide. The PSS-3 can be administered to all patients who come to the acute care settingb	https://www.youtube.com/watch?v=4GmGiRBMnYc	8
The Patient Safety Screener: A Brief Tool to Detect Suicide Risk	Your browser can't play this video. Learn more ...	https://www.sprc.org/micro-learning/patientsafetyscreener	8
The Role of the Black Church in Suicide prevention/post-treatment and mental health awareness Part2	Dr. Kamesha Spates is an Associate professor in the Department of Sociology at Kent State University. The Mental Health & Recovery Services Board of Lucas ...	https://www.youtube.com/watch?v=uSVdOfOhxeo	98
The Suicide Risk Assessment	Allan Clarke describes the elements and policy requirements of a suicide risk assessment.	https://www.youtube.com/watch?v=vRzGEqsWdYo	48
The Wellness Center presents: Suicide Awareness and Prevention Training	Join Wellness Center therapists Jesie Steffes, LPC and Nikki Blakesley, PsyD to learn about research and evidence-based interventions, skills and resources needed to help prevent suicide. “Preventing suicide is something everyone can have a hand in,” said Steffes. Included in the training are resources for students and non-students who may ...	https://www.youtube.com/watch?v=LiNHAqfR65o	61
Therapeutic Assessment for Self-Harm, webinar by Dennis Ougrin	Dr Dennis Ougrin talks to Maltese mental health professionals about Therapeutic Assessment for self-harm in adolescents.	https://www.youtube.com/watch?v=CZqABzJURaA	49
Through an exploration BPD, the webinar will provide ...	outline non suicidal self-injury and suicidality in BPD; analyse risk factors for suicide in BPD; implement ...	https://www.bpdfoundation.org.au/webinar-five.php	74
TN Tech Student Success: Suicide Prevention	The TN Tech Counseling Center has uploaded a series of Digital Student Success Workshops to be utilized campus wide. We hope that you find this useful.	https://www.youtube.com/watch?v=RU747GiqDaA	13
Training for Suicide Risk Assessment Teams or ... - YouTube	Part 2: Suicide InterventionThis video series provides an overview of Virginia's Suicide Prevention Guidelines ...	https://www.youtube.com/watch?v=aHpZ9LbksXQ	47
Training for Suicide Risk Assessment Teams or School-Based Mental Health Providers (SBMHP), Part 1	Part 1: Suicide Prevention This video series provides an overview of Virginia's Suicide Prevention Guidelines for SBMHP. Brought to you by the Office of Student ...	https://www.youtube.com/watch?v=_81cfKd3-yo	14
Training for Suicide Risk Assessment Teams or School-Based Mental Health Providers, Part 3		https://www.youtube.com/watch?v=zZGr5RvCRUw	26
Training Takeaways: Suicide Prevention	Learn: A) QPR, the social-emotional equivalent of CPR, and how to apply it when concerned about someone's well-being, B) About the growing scope of the ...	https://www.youtube.com/watch?v=GlB5bvqoROQ	13
Treating Suicidal Patients During COVID-19: Assessing Suicide Risk	During the COVID-19 pandemic, opportunities for connecting with clients in person are limited. Yet the emotional impact of the pandemicâ€”social isolation, ...	https://www.youtube.com/watch?v=TPeDCm6a0aU	91
Treating Suicidal Patients During COVID-19: Developing a Safety Plan Remotely	During the COVID-19 pandemic, opportunities for connecting with clients in person are limited. Yet the emotional impact of the pandemicâ€”social isolation, ...	https://www.youtube.com/watch?v=7uXAClVvQ20	9
Treating Suicidal Patients During COVID-19: Initiating and Maintaining Remote Contact	During the COVID-19 pandemic, it is important to find ways to keep clients who may be suicidal safe without going to the emergency department. Safety planning helps clients identify helpful alternatives. In this video, Dr. Barbara Stanley shares recommendations for developing a safety plan remotely, highlight the ways the process is both the ...	https://www.youtube.com/watch?v=OlU1nkB7maE	5
Tremendous Webinar today on Suicide... - Epworth Chapel ...	Tremendous Webinar today on Suicide Awareness and Prevention for Youth and Adults led by Drs. Deborah ...	https://id-id.facebook.com/epworth.baltimore/videos/tremendous-webinar-today-on-suicide-awareness-and-prevention-for-youth-and-adult/3040418732709154/	7
Understanding Adolescent Self-Harm	Self-harm in teens is a sensitive and often misunderstood topic. Reasons vary, but it is often correlated to mental health issues, such as depression and anxiety, ...	https://www.youtube.com/watch?v=8hpJoauC5x8	44
Understanding Adolescent Self-Injury	NYU Langone psychologist Dr. Randi Pochtar provides information about the what, who, when, and why of self-injury. She also reviews potential signs of ...	https://www.youtube.com/watch?v=DsmmrqvzqW0	34
Understanding and Conducting an Initial Suicide Risk Assessment	In this webinar participants will learn about the signs and symptoms of suicide, the role of traumatic stress as a risk factor, methods for conducting an initial assessment and information about how to get additional help for those who are at higher risk. The course is designed for people in helping professions including police, emergency ...	https://vimeo.com/15371956	62
Understanding and managing self-harm in a school setting (April 2016)	Self-harm is common in young people, with 17% of adolescents (10-17) and 13% of young adults (18-24) reporting that they have engaged in deliberate ...	https://www.youtube.com/watch?v=rzGKyvoROf4	83
Understanding and Preventing Suicide	PsychAlive presents a one-hour Webinar with Dr. Lisa Firestone.	https://www.youtube.com/watch?v=_DqJIkLD_zE	65
Understanding and Preventing Suicide: A PsychAlive Webinar	Full video recording of the Sep. 18, 2012 Webinar with Dr. Lisa Firestone on understanding and preventing suicide. Learn warning signs for suicide and helper tasks that can save a life.	https://www.youtube.com/watch?v=60TWlx5RLnw	71
Understanding and Treating Self Harm	Dr. Reedy talks about self-harm. Understanding the cause and how it can be treated.	https://www.youtube.com/watch?v=Ml3FvQ1QDPk	52
Understanding and Treating Self Harm	NA	https://www.youtube.com/watch?v=C_TK8TGaxBs	52
Understanding Self Harm Recording	NA	https://www.youtube.com/watch?v=CPDnhI1vWMY	55
Understanding Self Injury: What it is and How to be Helpful	Understanding Self-Injury: What it is and How to be Helpfulâ€	https://www.youtube.com/watch?v=2U0sQtEixRk	61
Understanding Self-harm, Self-injury and How to Support Young People	Self-harm and non-suicidal self-injury is a growing problem among our youth who are using it as an extreme way to cope with distressing or painful feelings.	https://www.youtube.com/watch?v=JNhp899FjFM	26
University Housing Training Video - Wellness Check: Suicide	University Housing Training Video - Wellness Check: Suicide.	https://www.youtube.com/watch?v=fztWqfgbPFM	6
USAF Mandatory 2020 Suicide Prevention Training Talking Points	Upon Completion of SAPR and Suicide Prevention talking points 2020, please notify your Unit Training Manager to ensure that your completion is recorded in ADLS. Disclaimer: We acknowledge that viewers may have been directly or Indirectly impacted by Suicide. If you or some you know needs help, remember you are not alone. Please call: Suicide ...	https://www.youtube.com/watch?v=vV9gc4gsopQ	14
USCG Chaplain discusses suicides in the service	Capt. Gregory Todd, chaplain of the U.S. Coast Guard, discusses commonalities among suicides and how we may be able to overcome them.	https://www.youtube.com/watch?v=biirHElVEAI	3
Utah Firearm Suicide Prevention Video	This video provides valuable information on preventing firearm suicides through safe storage, handling, and use of firearms. Starting May 14th, 2019, anyone ...	https://www.youtube.com/watch?v=w3gFeRNskv0	9
Video: Suicide Prevention Webinar: Safety Planning Example ...	Part four of the Safety Planning video series from the Suicide Prevention Webinar: Implementing the Safety ...	https://www.jointcommission.org/resources/patient-safety-topics/suicide-prevention/safety-planning-example-4/	4
Video: Suicide Prevention Webinar: Safety Planning Example ...	Part two of the Safety Planning video series from the Suicide Prevention Webinar: Implementing the Safety ...	https://www.jointcommission.org/resources/patient-safety-topics/suicide-prevention/safety-planning-example-2/	2
Video: Suicide Prevention Webinar: Safety Planning Example ...	Part one of the Safety Planning video series from the Suicide Prevention Webinar: Implementing the Safety ...	https://www.jointcommission.org/resources/patient-safety-topics/suicide-prevention/safety-planning-example-1/	6
Video: Suicide Prevention Webinar: Safety Planning Example ...	Part three of the Safety Planning video series from the Suicide Prevention Webinar: Implementing the Safety ...	https://www.jointcommission.org/resources/patient-safety-topics/suicide-prevention/safety-planning-example-3/	4
Violence Prevention Webinar Series Part 4: Suicide Prevention 6/25/14		https://www.youtube.com/watch?v=N5CAWwfxXjI	7
Warning Signs for Suicide - with Judy Bailey	This video discusses the subject of suicide in some depth. If you think you may be distressed by this material, please have someone with you as a support while ...	https://www.youtube.com/watch?v=g8myTWtzGyc	5
Warning Signs of Self-injury and Self-harm	Are you concerned that someone you know might be injuring themselves? Dr Claire Kelly from Mental Health First Aid discusses some of the more common as ...	https://www.youtube.com/watch?v=KFtHu6PWQqA	3
Warsaw Community Schools QPR (Suicide Prevention) Refresher	QPR: Question, Persuade, Refer. Ask the question. Save a life.	https://www.youtube.com/watch?v=zh6mEB75esw	16
WE ARE... "Child Suicide Awareness" Assembly with Peak Behavioral Health Services	Welcome back to WE ARE…! Today's Child Suicide Awareness Assembly will focus on Youth Suicide Prevention and Awareness and will be led by Peak Behavioral Health Services. WE ARE… is a series of virtual Assemblies that address the challenges and stressors that our Families face as children have started back to school, with the ongoing impact ...	https://www.youtube.com/watch?v=9pKSFONoUnw	119
We Keep Each Other Safe: Suicide Intervention	Facilitated by Carly Boyce Recorded on Thursday, November 5, 2020 This suicide intervention workshop (for weirdos, freaks, and queers) focuses on peer and ...	https://www.youtube.com/watch?v=Jykbgj1OnNg	91
Webinar | Being prepared to act in the event of a a suicide ...	Postvention refers to the actions taken in a school or a community setting in response to a death by suicide ...	https://www.youtube.com/watch?v=BbuPpgQMjVY	57
Webinar for Nurses - How to Use the ASQ to Detect Patients at Risk for Suicide	Suicide Risk Screening Training: How to Use the ASQ to Detect Patients at Risk for Suicide Lisa M. Horowitz, Ph.D., MPH Office of the Clinical Director Intramural Research Program National Institute of Mental Health, NIH Training Webinar for Nurses May 2019	https://www.youtube.com/watch?v=rkmF5ngCouM	40
Webinar on â€œSuicide and Interventionâ€	Department of Psychology, St. John's College, Agra.	https://www.youtube.com/watch?v=_atUBrLMbDA	73
Webinar: “Saving Lives: A Conversation about Suicide ...	Please join us on Wednesday, October 3rd, 2018 at 1:00 p.m. ET for a webinar about about Suicide ...	https://www.respectability.org/2018/09/webinar-suicide-prevention-jewish/	60
Webinar: After Suicide, How Communities of Faith Can Help Reduce Suicide Contagion	With hopes to build awareness and offer a tool for meaningful discourse during 2019's National Suicide Awareness Week in September (September 8-14), NBA ...	https://www.youtube.com/watch?v=i345Yw-PuqI	60
Webinar: Creating a Culture of Caring - Suicide Prevention in Construction	NA	https://www.youtube.com/watch?v=9hUU4A3_OOU	60
Webinar: Managing Suicidal Patients in Primary Care	This one hour webinar aims to increase the quality of suicide prevention and management skills among primary care clinical staff. It will improve primary care ...	https://www.youtube.com/watch?v=J-ZoEPYQaiw	64
Webinar: Response to a Suicide Cluster in One Tribal Community	As part of our "IndigeSpirit: Stories of Resilience and Healingâ€	https://www.youtube.com/watch?v=umpJlpKGE6w	31
Webinar: Suicide and Post Holiday Depression	This webinar, dated January 15, 2015, is part of the Combat to Community curriculum to educate the public to veterans issues. Suicide rates are known to ...	https://www.youtube.com/watch?v=UQUoAiOatdg	114
Webinar: Suicide Awareness	Lisa and Dawn from Canadian Mental Health Association of New Brunswick present on \"Suicide Awareness\". Recorded on April 15, 2020. www.cmhanb.cawww.facebook.com/cmhanbwww.instagram.com/cmhanb Donate online: https://www.canadahelps.org/en/charities/canadian-mental-health-association-of-new-brunswick/	https://www.youtube.com/watch?v=hOdeWenaZKo	39
Webinar: Suicide Awareness	Meaghan from Canadian Mental Health Association of New Brunswick discusses Suicide Awareness. Recorded on May 11 , 2020. www.cmhanb.ca ...	https://www.youtube.com/watch?v=QRefRNpUn7U	70
Webinar: Suicide Prevention	Adapted from a webinar recorded January 10, 2017, this video reviews some of the warning signs and risk factors of suicide, explores various screening and assessment tools available for both the physical plant and patient, discusses potential treatment frameworks, and provides an overview of the patient safety planning process. After viewing ...	https://www.youtube.com/watch?v=_B6KxyNpgnk	57
Webinar: Suicide Prevention and Older Adults	Older adults die by suicide at a higher rate than the national average and when older adults attempt suicide, they are more likely to die. Prevention is key to reducing suicide risk among older adults. This webinar will discuss risk factors for suicide, screening tools, and effective prevention interventions.	https://vimeo.com/107621210	89
WEBINAR: Suicide Prevention in Youth	Presented by PUC's Clinical Counseling Program, this is the ninth in a series of webinars that we will be sharing. The webinars were created to support PUC ...	https://www.youtube.com/watch?v=OOFa3JZ4dXk	19
Webinar: Suicide Prevention is Everyone's Responsibility	In this webinar, Professor Scott Poland, Ed.D., discusses suicide prevention.	https://www.youtube.com/watch?v=ueMhdJC2H4U	64
Webinar: Super Powers, Suicide, and Speaking Life	If you are in crisis, please call the National Suicide Prevention Lifeline at 1-800-273-TALK (8255) or contact the Crisis Text Line by texting TALK to 741-741.	https://www.youtube.com/watch?v=EBlU1pMlrS8	56
Webinar: Supporting Students - Depression and Suicide	Attendees will learn about signs and symptoms of depression and suicidal ideation. Ideas will be shared on ways to intervene and support students dealing with ...	https://www.youtube.com/watch?v=Jt8XWqs8-gg	59
Webinar: Talking to Youth about Suicide | NCPD - National ...	This webinar is sponsored by the NCPD Council on Mental Illness. Sign up for the NCPD E-news to learn ...	https://ncpd.org/resources_and_toolkits/webinar-talking-youth-about-suicide	64
Webinar: Understanding and supporting self-harm | Optimus ...	Self-harm is a common problem: recent mental health statistics* suggest that 1 in 12 young people are ...	https://my.optimus-education.com/webinar-understanding-and-supporting-self-harm	37
Webinar: Youth and Cultural Teaching on Suicide Prevention	As part of our "IndigeSpirit: Stories of Resilience and Healing” campaign, KAI is honored to have Shelby R. Rowe join us and discuss "Youth and Cultural Teaching on Suicide Prevention." Ms. Rowe is a program manager at the Suicide Prevention Resource Center at the University of Oklahoma Health Sciences Center. She is a proud citizen of ...	https://www.youtube.com/watch?v=I7bqKSwh7l0	31
Wednesday Webinar: Youth Suicide - Starting the Conversation	Presented by Maureen Brogan and Wendy Sefcik This presentation will provide an overview of the scope of youth suicide, who may be at risk and what we can ...	https://www.youtube.com/watch?v=c-Kw-Iw7BLY	70
What do suicide bereaved people want and need from therapy	Webinar delivered by Grief Journeys, a non-profit organisation supporting those bereaved by suicide loss and professional development for those working in this field.	https://vimeo.com/334212194	59
What Every Pharmacist Should Know and Do About Depression and Suicide in Later Life	This integrated KTE webinar event is brought ot you by brainXchange in partnership with the Canadian Coalition of Seniors Mental Health, Shoppers Drug Mart and the Public Health Agency of Canada. Date: June 23, 2015 Presented by: David Conn, M.B., B.Ch, BAO, FRCPC; Philippe Vincent, Pharmacist, M.Sc., BCPP and Bonnie Schroeder, MSW, RSW. While ...	https://vimeo.com/133477810	77
What is Suicidal Ideation?	Suicidal ideation is thinking that brings people to take their own lives. Here are a few critical things to understand about suicidal ideation and prevention. Expand ...	https://www.youtube.com/watch?v=AecNqFk8glo	5
What To Do About Your Self Mutilating Teen	http://www.GearingUp.com - Dr Sylvia Gearing fills you in on what to do when your teen is hurting themselves. For more information and tips, please follow ...	https://www.youtube.com/watch?v=1_ShSGHR9h8	2
What We Need to Know to Prevent Suicide	A PsychAlive Webinar with Dr. Lisa Firestone	https://vimeo.com/184718294	71
When Suicide Comes to Work and Church	Choose Life Intl invites you to a two-part series on Suicide Prevention ahead of our World Suicide Prevention Day Seminar Webinar #46 Topic: When Suicide Comes to Work and Church Presenters: Rev. Dr. Jacob Powell, Pastor, Santa Cruz Circuit of Baptist Churches Dr. Anthony Allen, Consultant Psychiatrist, Whole Person Counsellor Mrs. Loraine ...	https://www.youtube.com/watch?v=USjpWqjOW6Y	119
Why focus on people from culturally diverse backgrounds in suicide prevention efforts?	Queensland is a highly multicultural society. Learning how to work with people from culturally and linguistically diverse backgrounds to prevent suicide is relevant for all human services workers. Individuals from culturally diverse backgrounds have been found to have a greater number of risk factors that make them vulnerable to suicide. Music: Jindupe by Lauren Duski	https://vimeo.com/474535487	3
Working With the Suicidal Patient	Descartes Li, MD, outlines basic principles of crisis intervention and case management in working with suicidal individuals. (April 27, 2020)	https://www.youtube.com/watch?v=zIZmo4TZGPM	52
Workplace Suicide Postvention: A Supervisor‚Äôs Perspective with Audio Description	Although workplaces have protocols and plans in-place for many types of workplace incidents, not all workplaces have a suicide postvention plan. It is extremely important to have a suicide postvention plan ready should a suicide loss touch your workplace. In this film, Geoffrey P. Smith, Psy.D., a supervisor at the Rocky Mountain Regional VAMC ...	https://www.youtube.com/watch?v=TPARir557IA	4
Workplace Suicide Postvention: Utilizing a Plan and Team	Although workplaces have protocols and plans in-place for many types of workplace incidents, not all workplaces have a suicide postvention plan. Incorporating a suicide postvention team can be especially helpful for workplace suicide postvention efforts. This film provides an overview on how to establish and then utilize a suicide postvention ...	https://www.youtube.com/watch?v=Zm5WvLj15nw	8
World Suicide Prevention Day (10th September 2020) Webinar by NSS unit of ABACL	Webinar organised by the NSS Unit on World Suicide Prevention Day, with guest speaker Miss Kiran Makhijani (Psychologist, Counsellor, Psychotherapist).	https://www.youtube.com/watch?v=YHzphEsM0Cc	71
Youth and Teen Suicide Webinar	NA	https://www.youtube.com/watch?v=HQYvFyWoESo	35
Youth Suicide and the School Environment	This webinar will provide an overview of adolescent suicide prevention and postvention responses that educators and school staff can use to better support youth in crisis and promote mental health within a school environment.	https://www.youtube.com/watch?v=jHQikF5miTY	80
Youth Suicide Prevention	Youth suicide is a significant problem in Washington state. But there are warning signs you can look for â€“ and specific actions you can take â€“ to help prevent ...	https://www.youtube.com/watch?v=d-EFB_jP60U	2
Youth Suicide Prevention	If a young person experiences suicidal thoughts, he or she may be feeling too ashamed to talk about them. Suicidal thoughts are usually temporary and it's okay to talk about suicide. Learn conversations starters and the importance of creating a safety response plan. #YouthSuicide #SuicidePrevention #MentalHealth - Follow and subscribe to Psych ...	https://www.youtube.com/watch?v=TokWrCfq_Cc	4
Youth Suicide Prevention Workshop	Lily from Samaritans, Inc. in Boston presents a workshop on youth suicide. She highlights risk factors and warning signs of suicide, as well as resiliency and ...	https://www.youtube.com/watch?v=_l5GMWXsuCU	52
Youth Suicide Prevention: How to talk to youth about suicide	Youth who are struggling with suicide yearn to feel cared for by loved ones who acknowledge their struggle. This video is a starting place for caregivers to learn ...	https://www.youtube.com/watch?v=uca-O4NXzzc	7
Youth Suicide Prevention: Important Questions to Ask Youth	This video gives caregivers a starting place for the ongoing (and potentially life-saving) conversations we encourage they have with youth who are struggling ...	https://www.youtube.com/watch?v=tvJDYmTSZEE	8
Youth Suicide: Prevention and Postvention	The death of a young person powerfully jars our concept of the way life is supposed to be. That dissonance is multiplied when the death is by suicide. Learn best practices for preventing youth suicide and for mitigating contagion when it does occur. Download a PDF of the webinar slides: https://www.csionline.org/assets/files/bb/2017-10-03-youth ...	https://vimeo.com/236630257	58
Youth Wellness Learning Community: Impact of Suicide -- Part 1	The experience of suicide in American Indian and Alaska Native communities has many dimensions. Multiple presenters explore these dimensions: the personal process of finding healing after a family member's death by suicide; the lessons learned about mental health, risk and protective factors, and how to develop community interventions for ...	https://www.youtube.com/watch?v=8l6kDLbDNZQ	86
Youth, Depression, and Suicide - webinar recorded on April 22, 2015	This webinar explores the issues of depression and suicide particular to youth and how we as a church can be equipped to be effectively helpful and supportive. Presenters June Zwier M.Div, works for Shalem Mental Health Network and Winnie Visser M.Div, is in private practice and works as a Congregational Care Coordinator. Both are marriage and ...	https://vimeo.com/125717625	58
Zero Suicide in Crisis Services (Webinar)	The Crisis Residential Association presents "Zero Suicide in Crisis Services", a webinar with RI International's Dr. Chuck Browning, April 2019. For more ...	https://www.youtube.com/watch?v=MPwlHXAhe3U	57
Zero Suicide Webinar Series - Sept. 27, 2018	NA	https://www.youtube.com/watch?v=JMO-EUV_5FU	31
